# Supplementary material for: RAM is upregulated during T cell activation and is required for RNA cap formation and gene expression
Source: Discov Immunol. 2023 Nov 17;3(1):kyad021. doi: 10.1093/discim/kyad021 (PMC10989996; doi:10.1093/discim/kyad021)
Supplement: kyad021_suppl_Supplementary_Tables_S1-S6 [file kyad021_suppl_Supplementary_Tables_S1-S6.xlsx]

## Sheet: Table S1_Ram_RNAseq
Table S1: RNAseq analysis of activated Ram cKO CD4 T cells						Counts per Million
Ensembl Gene ID	MGI symbol	logFC	logCPM	PValue	FDR	Ram con1	Ram con2	Ram con3	Ram cko1	Ram cko2	Ram cko3
ENSMUSG00000000001	Gnai3	0.269981	7.38641	4.96176e-07	2.46137e-06	157.853	142.419	160.596	189.881	186.526	179.197
ENSMUSG00000000028	Cdc45	0.0437988	6.07202	0.627177	0.716759	64.7666	70.1654	54.1087	71.7534	64.7847	58.6303
ENSMUSG00000000037	Scml2	-0.120962	0.585457	0.704205	0.781498	1.39693	1.52226	1.23617	1.57893	1.13296	1.21123
ENSMUSG00000000056	Narf	0.088384	4.56846	0.330548	0.436058	23.1763	19.8247	25.6416	25.0874	23.9295	24.0283
ENSMUSG00000000078	Klf6	1.35224	5.92307	2.69236e-48	2.7955e-46	32.3198	35.7199	34.6126	100.642	82.5344	80.1379
ENSMUSG00000000085	Scmh1	0.232471	4.65112	0.00056667	0.00168164	23.6208	22.3382	22.2157	26.14	27.1567	26.3525
ENSMUSG00000000088	Cox5a	0.0408013	6.09578	0.497955	0.601413	65.4651	68.8909	76.7129	73.9756	69.5569	74.3763
ENSMUSG00000000125	Wnt3	2.60062	-0.0404843	5.19238e-14	5.78751e-13	0.126993	0.28321	0.211914	1.69588	1.23596	1.27671
ENSMUSG00000000131	Xpo6	-0.0672258	8.71164	0.196634	0.285701	410.443	426.55	430.715	412.275	394.579	403.799
ENSMUSG00000000134	Tfe3	0.0489093	5.74735	0.412331	0.520111	54.8612	50.8009	53.2258	54.4437	54.3134	55.1602
ENSMUSG00000000142	Axin2	0.328259	4.41132	1.10706e-05	4.43942e-05	18.8585	18.5857	18.0833	22.9821	23.0712	23.4717
ENSMUSG00000000148	Brat1	0.101026	5.18985	0.147233	0.224317	32.8913	35.5075	35.9194	41.9293	35.8084	35.224
ENSMUSG00000000149	Gna12	-0.296226	5.17086	1.45079e-05	5.69929e-05	38.86	43.7206	38.3211	32.5142	31.2422	34.8312
ENSMUSG00000000167	Pih1d2	-0.00785121	0.628296	0.948773	0.970633	1.14294	1.41605	1.55404	1.6374	1.0643	1.57133
ENSMUSG00000000168	Dlat	0.0553819	6.33573	0.324924	0.430109	76.8945	83.1577	76.501	82.9813	81.0581	82.1675
ENSMUSG00000000171	Sdhd	0.0252399	6.6048	0.674686	0.757206	98.4834	99.7963	90.6639	94.5601	100.559	98.3064
ENSMUSG00000000184	Ccnd2	0.242514	11.4955	1.85396e-06	8.3863e-06	2577.46	2655.66	2540.21	3004.81	3137.54	3053.75
ENSMUSG00000000194	Gpr107	0.285464	5.93019	6.43431e-08	3.61876e-07	53.3372	54.6596	53.579	64.7945	66.3297	65.7995
ENSMUSG00000000223	Drp2	0.809207	0.0563443	0.00539763	0.0127909	0.825457	0.708026	0.529785	1.05262	1.13296	1.27671
ENSMUSG00000000244	Tspan32	-0.310166	6.39554	2.28005e-07	1.19426e-06	93.4672	91.3	94.9729	77.6013	73.5394	74.7364
ENSMUSG00000000247	Lhx2	1.15803	1.25899	5.90176e-07	2.89259e-06	1.46042	1.66386	0.953614	3.74264	2.57491	2.88077
ENSMUSG00000000275	Trim25	0.0168066	6.6186	0.750715	0.819635	93.8481	102.876	93.4895	96.8408	98.1899	98.8301
ENSMUSG00000000276	Dgke	0.162182	5.14236	0.0109453	0.0239837	31.5579	30.8699	34.0122	36.6077	36.1174	35.4859
ENSMUSG00000000278	Scpep1	-1.09919	2.81932	1.14031e-23	2.80874e-22	9.6515	10.3726	9.71273	4.15199	5.21848	4.38663
ENSMUSG00000000282	Mnt	0.106182	5.63828	0.118805	0.188307	48.2575	48.3936	50.2236	51.2274	51.8415	54.9311
ENSMUSG00000000290	Itgb2	-0.422973	7.55057	7.9709e-17	1.1682e-15	213.285	210.425	211.137	159.238	154.838	159.457
ENSMUSG00000000295	Hddc2	-0.157251	4.64417	0.045391	0.0829638	26.7321	24.1791	27.6195	24.3856	23.1055	23.0134
ENSMUSG00000000301	Pemt	-0.183296	1.36962	0.257057	0.355908	2.85735	3.00911	2.61361	2.33915	2.33458	2.71709
ENSMUSG00000000317	Bcl6b	0.531001	0.125716	0.121698	0.19206	0.761961	0.920434	0.600423	1.34501	1.44195	0.589249
ENSMUSG00000000326	Comt	-0.338662	5.3233	1.01778e-06	4.80181e-06	44.1302	48.252	44.1135	32.3972	37.422	37.6792
ENSMUSG00000000339	Rtca	-0.0563544	5.28923	0.413583	0.521272	40.5744	40.6761	39.1688	38.7129	39.0356	38.0066
ENSMUSG00000000340	Dbt	0.270667	4.85361	3.13626e-05	0.000116396	26.2241	25.3827	26.0654	29.2394	31.6542	32.2123
ENSMUSG00000000346	Dazap2	0.133932	7.53855	0.222809	0.316643	181.156	169.077	186.732	152.337	214.679	221.492
ENSMUSG00000000355	Mcts1	0.133427	5.50151	0.042575	0.0785399	44.4477	42.4108	48.4577	50.5841	48.168	49.9552
ENSMUSG00000000374	Trappc10	0.163348	6.89094	0.00572823	0.0134891	106.357	111.939	110.478	132.396	122.634	114.249
ENSMUSG00000000378	Ccm2	-0.482488	6.2858	2.95584e-19	5.43568e-18	95.1181	87.335	93.666	64.0342	66.1237	66.8798
ENSMUSG00000000384	Tbrg4	-0.0232057	7.39305	0.683394	0.76431	157.408	179.201	166.388	165.086	168.433	162.24
ENSMUSG00000000386	Mx1	1.61881	0.438425	9.00316e-08	4.94405e-07	0.507974	0.424816	0.741699	1.75436	1.85393	1.6368
ENSMUSG00000000392	Fap	1.32581	0.496837	2.92408e-08	1.72581e-07	1.01595	0.672625	0.777018	1.81284	2.23159	1.86595
ENSMUSG00000000399	Ndufa9	-0.108676	6.05289	0.0737276	0.125463	67.6875	71.3336	74.5231	63.5079	66.2267	68.4183
ENSMUSG00000000409	Lck	-0.67776	8.17987	4.18817e-48	4.31541e-46	360.598	360.315	347.151	230.114	215.606	222.311
ENSMUSG00000000420	Galnt1	-0.335927	6.85303	2.00147e-13	2.1024e-12	130.803	126.984	129.55	102.513	100.49	103.708
ENSMUSG00000000439	Mkrn2	0.0986121	5.12751	0.143724	0.220081	32.0658	31.6134	31.6105	31.8124	33.4052	36.2388
ENSMUSG00000000441	Raf1	0.155273	7.16052	0.00227533	0.0058881	137.534	132.578	128.985	147.659	148.315	147.901
ENSMUSG00000000486	Septin1	-0.161904	7.49589	0.00159537	0.00428203	197.284	192.654	199.729	174.091	174.167	178.641
ENSMUSG00000000489	Pdgfb	2.24302	3.8582	4.87437e-38	2.95042e-36	3.8098	5.3456	3.77914	20.8184	19.8783	21.1475
ENSMUSG00000000530	Acvrl1	0.201362	1.52174	0.29737	0.40011	2.34938	2.93831	2.0485	2.57306	2.71224	3.10992
ENSMUSG00000000531	Tamalin	0.338084	3.21511	0.00135412	0.003694	7.23863	8.53172	8.29997	10.3507	9.99065	10.4428
ENSMUSG00000000532	Acvr1b	-0.684362	4.84799	2.78973e-18	4.63741e-17	33.4628	38.2334	37.6148	23.6839	22.2472	22.5879
ENSMUSG00000000538	Tom1l2	-0.269901	4.22423	0.00113619	0.00315822	20.2555	20.1079	22.0391	15.9647	16.6167	18.9542
ENSMUSG00000000555	Itga5	0.36089	3.87016	0.0016114	0.00431903	10.223	14.3375	12.4676	18.7132	14.1105	15.6478
ENSMUSG00000000561	Wdr77	0.283969	5.55441	0.00602404	0.0140923	39.4315	42.2338	43.9015	61.2857	44.4944	47.9583
ENSMUSG00000000563	Atp5pb	-0.0554166	7.27577	0.257385	0.356216	163.187	164.616	150.459	151.109	154.666	153.925
ENSMUSG00000000568	Hnrnpd	-0.0802938	8.15636	0.276087	0.376693	300.974	296.486	319.213	251.809	305.281	309.257
ENSMUSG00000000581	C1d	0.0507703	5.06741	0.536789	0.638989	33.2088	31.3656	36.4139	33.1575	34.5381	36.7298
ENSMUSG00000000594	Gm2a	-0.497647	4.9302	8.95517e-10	6.40917e-09	36.9551	35.3305	38.9569	23.9763	26.5731	27.8584
ENSMUSG00000000600	Krit1	0.0248842	6.69094	0.699905	0.777589	104.325	99.0883	99.2111	94.0923	105.571	106.981
ENSMUSG00000000605	Clcn4	-0.250664	5.84137	5.5953e-05	0.000199591	61.4648	62.3771	64.881	54.3268	54.0388	50.6754
ENSMUSG00000000627	Sema4f	-0.489865	3.14448	0.00109237	0.00305211	10.096	9.34595	11.3727	8.2455	6.14545	7.72571
ENSMUSG00000000628	Hk2	-0.0403911	7.04178	0.621427	0.711634	128.136	147.376	124.959	138.068	130.153	121.778
ENSMUSG00000000631	Myo18a	-0.414749	5.36543	1.32755e-07	7.1534e-07	41.9713	49.1724	47.0096	37.3094	34.2978	32.8343
ENSMUSG00000000682	Cd52	-0.541674	8.43897	1.39668e-09	9.77821e-09	440.731	425.63	389.392	240.523	313.384	307.883
ENSMUSG00000000686	Abhd15	0.138095	0.872343	0.651811	0.737604	1.77791	1.80547	1.37744	1.40349	2.12859	1.73501
ENSMUSG00000000708	Kat2b	0.37087	5.45236	4.69491e-08	2.69553e-07	37.2726	35.7199	41.076	45.7304	49.3353	52.1158
ENSMUSG00000000711	Rab5b	-0.546904	5.55352	6.00336e-19	1.07471e-17	58.2265	53.456	59.124	37.7188	38.761	40.0362
ENSMUSG00000000732	Icosl	1.81857	-0.586882	0.00278112	0.00706561	0.634967	0.106204	0.141276	0.584787	1.23596	0.883873
ENSMUSG00000000738	Spg7	0.0480572	5.05328	0.544106	0.644863	33.9072	31.755	34.7539	38.3621	32.0662	33.8163
ENSMUSG00000000740	Rpl13	-0.526699	10.0774	4.30153e-18	7.02081e-17	1309.49	1270.38	1426.25	903.204	919.346	958.151
ENSMUSG00000000743	Chmp1a	0.158222	6.15552	0.0320957	0.0615817	65.7826	69.2804	66.3998	86.1977	71.1705	68.4838
ENSMUSG00000000751	Rpa1	-0.0863879	7.79632	0.125219	0.19665	233.795	235.631	222.157	230.406	215.743	205.746
ENSMUSG00000000753	Serpinf1	1.08907	0.675885	5.90441e-07	2.89284e-06	1.01595	0.81423	1.13021	1.98828	2.26592	1.9969
ENSMUSG00000000759	Tubgcp3	0.154398	6.48423	0.00541766	0.0128294	87.4985	83.1223	80.8452	96.4899	93.1431	90.0569
ENSMUSG00000000776	Polr3d	0.336635	5.68615	2.17632e-05	8.31004e-05	43.4318	45.1013	44.3254	59.5898	51.3265	57.3208
ENSMUSG00000000782	Tcf7	0.108596	8.65512	0.242834	0.339684	393.68	362.368	434.671	363.796	441.133	478.306
ENSMUSG00000000787	Ddx3x	-0.288255	9.13211	2.07386e-07	1.09134e-06	623.03	637.047	606.781	474.906	531.702	521.387
ENSMUSG00000000791	Il12rb1	0.0887923	6.91862	0.490278	0.594215	111.881	138.809	98.8579	145.612	124.454	102.136
ENSMUSG00000000804	Usp32	-0.0554378	5.88851	0.364921	0.471404	61.3378	56.5005	63.5389	58.0109	59.4289	56.9607
ENSMUSG00000000811	Txnrd3	0.111149	4.27882	0.156329	0.235822	19.176	18.6565	18.7897	19.8828	20.5993	20.46
ENSMUSG00000000817	Fasl	0.825043	4.79169	2.3021e-15	2.95377e-14	19.938	18.0547	21.368	34.6779	35.3621	35.0603
ENSMUSG00000000823	Zfp512b	-0.348272	6.48068	1.45899e-12	1.40167e-11	101.023	99.7255	99.5996	79.3557	78.2086	78.3701
ENSMUSG00000000826	Dnajc5	0.0414837	7.49889	0.342058	0.447914	177.918	176.83	175.253	179.588	181.102	184.402
ENSMUSG00000000827	Tpd52l2	0.647473	6.38922	2.15488e-30	8.3582e-29	61.6553	65.7048	62.6559	97.1332	102.207	98.5355
ENSMUSG00000000838	Fmr1	0.0328809	7.01862	0.521804	0.623788	127.247	127.126	125.312	124.735	128.402	134.709
ENSMUSG00000000876	Pxmp4	-1.09706	2.80963	6.33473e-17	9.37568e-16	9.6515	9.45215	10.1719	3.97655	4.39451	5.13956
ENSMUSG00000000881	Dlg3	-0.381581	3.50567	2.9579e-05	0.000110262	11.9374	12.7445	13.3153	9.18116	10.54	9.46072
ENSMUSG00000000884	Gnb1l	-0.106688	3.56778	0.345369	0.451506	11.8104	12.9215	12.5029	13.0992	11.0206	10.9993
ENSMUSG00000000902	Smarcb1	0.161006	6.79142	0.0126743	0.027333	102.801	104.044	101.578	128.127	108.799	108.815
ENSMUSG00000000915	Hip1r	-0.314908	4.45551	4.85341e-06	2.0627e-05	25.0812	25.3119	24.6527	18.7717	19.9813	21.1802
ENSMUSG00000000916	Nsun5	0.0156393	5.59085	0.76447	0.83089	44.8922	50.0574	47.3628	51.3443	47.0007	46.4525
ENSMUSG00000000934	Top1mt	-0.63116	4.37767	6.33037e-16	8.55417e-15	26.0337	26.905	24.8293	16.0232	17.0974	16.8918
ENSMUSG00000000959	Oxa1l	-0.286614	5.90599	4.19707e-05	0.000152742	69.0844	64.1472	65.1283	48.8298	55.2404	57.6482
ENSMUSG00000000976	Heatr6	-0.0553611	6.01316	0.419803	0.527755	60.6394	65.1384	67.2827	57.2507	62.2098	66.225
ENSMUSG00000000982	Ccl3	1.9975	3.37342	3.85691e-20	7.56695e-19	4.50827	4.31896	2.86084	14.0934	20.4276	11.6868
ENSMUSG00000001016	Ilf2	0.0538244	6.97879	0.390846	0.498124	122.549	124.896	115.952	139.296	118.171	120.501
ENSMUSG00000001017	Chtop	0.0942136	7.74332	0.0486272	0.0880678	215.698	203.062	209.901	230.933	224.772	215.37
ENSMUSG00000001018	Snapin	-0.349401	4.36792	0.013651	0.0292014	25.0177	20.7098	22.5335	12.456	19.329	21.1802
ENSMUSG00000001029	Icam2	-0.625941	4.5721	3.95059e-20	7.73948e-19	30.1609	28.7813	30.5863	18.1284	19.02	20.46
ENSMUSG00000001034	Mapk7	-0.0249358	4.27104	0.798705	0.857751	20.192	19.5061	19.6021	21.1108	18.402	19.0524
ENSMUSG00000001039	B9d1	-0.629201	0.600401	0.0102307	0.0226162	1.26993	1.94707	1.55404	1.1111	1.13296	0.949345
ENSMUSG00000001052	Sec24b	-0.0988814	7.19808	0.173506	0.257361	155.948	155.022	143.254	125.261	153.224	144.759
ENSMUSG00000001053	N4bp3	0.633069	3.6367	5.23312e-07	2.58458e-06	9.46101	9.77076	8.97103	18.1284	13.0805	13.0289
ENSMUSG00000001054	Rmnd5b	-0.160571	4.71386	0.041141	0.0762594	25.2082	30.7283	27.1956	25.3798	25.3714	24.2247
ENSMUSG00000001056	Nhp2	0.200567	7.40843	7.11445e-05	0.000248785	154.17	163.094	156.746	189.237	182.441	173.992
ENSMUSG00000001062	Vps9d1	0.158891	4.39203	0.0387699	0.072419	19.049	19.3645	20.9089	21.8126	20.9426	23.6027
ENSMUSG00000001065	Zfp276	0.1882	4.69806	0.0437723	0.0804076	24.5732	23.4711	24.7233	32.1048	25.1998	26.1234
ENSMUSG00000001082	Mfsd10	-0.00422174	4.97049	0.958857	0.977345	31.6214	34.2685	29.9859	31.4031	32.8558	31.3284
ENSMUSG00000001089	Luzp1	-0.108005	4.526	0.202991	0.293296	25.4622	24.4977	21.5093	19.4734	24.1355	21.9986
ENSMUSG00000001098	Kctd10	0.0712371	6.23033	0.203646	0.294054	73.2117	72.7851	71.9095	82.455	74.7067	72.4776
ENSMUSG00000001100	Poldip2	0.201044	6.02205	0.000515243	0.00154537	57.2105	61.5275	63.1504	72.3382	69.5912	68.1565
ENSMUSG00000001105	Ift20	0.0689405	4.20638	0.458536	0.563999	17.3346	17.382	20.7323	21.4617	19.947	17.3174
ENSMUSG00000001120	Pcbp3	-0.255954	2.94108	0.0188263	0.0387848	8.00059	8.99193	8.82976	7.25136	7.45007	7.10372
ENSMUSG00000001123	Lgals9	-0.231428	5.06215	0.00266539	0.00678691	37.4631	35.0119	37.6854	31.2861	32.3752	30.0844
ENSMUSG00000001127	Araf	-0.12885	6.46182	0.00951478	0.0212107	90.9273	93.7073	93.9486	85.9638	84.5257	84.7209
ENSMUSG00000001128	Cfp	-0.432005	1.74304	0.00623535	0.0145387	4.31778	3.57553	3.81445	3.27481	2.50625	2.91351
ENSMUSG00000001134	Uxt	-0.0171134	4.08334	0.838006	0.887795	17.9696	15.0102	18.154	13.9179	18.196	17.8739
ENSMUSG00000001138	Cnnm3	0.0544038	5.88614	0.350562	0.456878	57.4645	59.3326	56.6517	65.3792	58.2273	57.3208
ENSMUSG00000001143	Lman2l	0.0291255	4.23709	0.783588	0.845541	20.1285	17.4882	19.1782	21.1108	18.6423	18.2667
ENSMUSG00000001150	Mcm3ap	0.0120382	7.1585	0.786853	0.84798	138.042	142.986	142.406	139.706	144.092	143.286
ENSMUSG00000001151	Pcnt	0.035195	7.03019	0.480718	0.585572	131.375	130.135	133.859	144.501	129.363	132.155
ENSMUSG00000001156	Mxd1	0.644457	4.82341	4.89009e-06	2.07633e-05	20.8904	21.0992	23.5225	41.2275	32.3409	29.3315
ENSMUSG00000001157	Gmcl1	0.091065	5.03003	0.137493	0.212239	31.1134	31.1177	33.3058	33.1575	35.2591	33.3908
ENSMUSG00000001158	Snrnp27	0.0408238	4.6628	0.678298	0.759932	23.6843	24.9225	24.2642	21.8126	26.0924	26.6471
ENSMUSG00000001166	Oas1c	-0.590152	1.95885	0.00323809	0.00812713	4.57176	4.60217	4.69743	4.09351	2.71224	2.65162
ENSMUSG00000001173	Ocrl	-0.548363	4.22779	1.08093e-10	8.58762e-10	21.4619	20.7452	22.7455	13.684	14.5568	15.9097
ENSMUSG00000001175	Calm1	-0.136821	8.82813	0.00307521	0.00775401	493.687	463.014	467.624	424.673	442.198	427.696
ENSMUSG00000001211	Agpat3	-0.117408	7.12823	0.0418234	0.0773543	138.613	147.588	141.559	139.589	126.411	129.242
ENSMUSG00000001228	Uhrf1	-0.0983689	8.52593	0.16411	0.245774	386.504	425.064	344.113	364.206	376.04	339.342
ENSMUSG00000001229	Dpp9	0.124049	6.88667	0.0174753	0.0363118	111.945	116.86	107.794	122.688	125.759	118.472
ENSMUSG00000001248	Gramd1a	-0.49628	6.85959	2.46092e-17	3.75339e-16	134.613	137.782	140.252	104.618	91.2205	97.5207
ENSMUSG00000001270	Ckb	-0.600681	4.54215	6.89038e-09	4.43581e-08	25.7162	34.3039	27.5842	19.0641	18.5393	20.3946
ENSMUSG00000001280	Sp1	0.575689	8.22248	1.11894e-18	1.94633e-17	237.922	229.719	239.286	308.534	370.89	373.06
ENSMUSG00000001281	Itgb7	-0.511435	6.07643	2.32724e-09	1.58332e-08	81.8473	84.6091	82.0814	68.771	50.8802	55.5531
ENSMUSG00000001285	Myg1	-0.236139	5.48581	0.00163304	0.00436836	46.5431	50.4469	45.2437	43.976	41.1299	36.3043
ENSMUSG00000001288	Rarg	0.624818	3.49579	3.90161e-07	1.97243e-06	8.44506	8.28391	9.64209	14.3858	12.2909	14.2402
ENSMUSG00000001289	Pfdn5	-0.382283	6.32157	1.72731e-08	1.05261e-07	97.7849	91.6894	89.4631	67.6014	70.4152	75.2929
ENSMUSG00000001300	Efnb2	0.397681	1.1442	0.076227	0.12926	2.15889	1.55766	1.65999	2.39763	2.7809	1.76775
ENSMUSG00000001305	Rrp15	0.0390488	6.28588	0.519533	0.62191	78.101	76.6084	76.6776	81.6363	75.359	80.858
ENSMUSG00000001323	Srr	-0.0779308	2.05663	0.600347	0.693732	4.12729	3.46933	4.48552	3.09937	3.50188	4.61578
ENSMUSG00000001348	Acp5	-0.264117	3.74312	0.0260769	0.0513324	16.7631	13.3109	13.5625	13.9179	11.0549	11.3594
ENSMUSG00000001366	Fbxo9	-0.125025	4.48285	0.176485	0.260948	23.3668	23.7189	23.3106	24.2687	19.7753	21.0165
ENSMUSG00000001376	Vps50	0.0499662	5.7469	0.446977	0.553615	53.9722	51.2611	54.7092	53.9174	53.9014	57.4518
ENSMUSG00000001380	Hars	-0.170113	6.49785	0.000815211	0.00234321	94.5466	101.177	96.7741	85.6129	88.0619	86.5214
ENSMUSG00000001383	Zmat2	-0.144274	6.03034	0.0164985	0.0345427	70.4813	67.5103	73.4282	64.8529	63.5144	63.0824
ENSMUSG00000001403	Ube2c	0.307983	2.40715	0.0253328	0.0500721	3.74631	4.84998	4.73275	6.66658	5.39014	5.00862
ENSMUSG00000001415	Smg5	0.279539	7.57568	1.40865e-09	9.85687e-09	165.917	176.086	168.472	209.822	205.924	204.633
ENSMUSG00000001416	Cct3	0.0522446	8.76385	0.312487	0.417081	420.666	441.49	435.554	473.385	431.52	441.74
ENSMUSG00000001418	Glmp	-0.337223	4.92644	5.98362e-07	2.92846e-06	34.2247	33.2772	33.0586	26.4909	27.1567	25.8287
ENSMUSG00000001419	Mef2d	0.00487537	7.2962	0.930324	0.957189	163.123	158.739	161.832	163.156	154.151	167.936
ENSMUSG00000001420	Tmem79	0.464294	1.92667	0.00373501	0.00920489	3.36533	2.90291	3.07275	4.32743	4.56617	3.89559
ENSMUSG00000001424	Snd1	-0.383373	8.68405	2.47087e-14	2.85302e-13	458.573	483.157	446.927	372.159	350.462	342.746
ENSMUSG00000001436	Slc19a1	-0.50202	6.81519	1.46757e-16	2.10737e-15	126.739	142.561	131.811	95.028	92.0444	96.5713
ENSMUSG00000001440	Kpnb1	-0.114768	9.90968	0.0182784	0.0377885	997.343	1021.08	947.892	943.379	912.067	884.397
ENSMUSG00000001441	Npepps	0.106935	6.93056	0.0429091	0.0790807	110.294	112.718	117.259	122.396	123.802	120.665
ENSMUSG00000001444	Tbx21	0.855389	5.67623	0.0193021	0.0396319	38.225	47.0483	15.5404	80.1744	64.3727	37.8756
ENSMUSG00000001445	Mrpl10	-0.523084	5.70548	1.76155e-15	2.28409e-14	60.2584	59.5096	58.5589	43.4497	41.4045	39.5124
ENSMUSG00000001467	Cyp51	0.023897	7.47002	0.662242	0.746218	177.41	182.211	165.187	175.495	178.733	179.001
ENSMUSG00000001472	Tcf25	-0.25072	7.86188	1.40763e-07	7.56679e-07	258.495	251.703	249.352	222.979	207.538	208.267
ENSMUSG00000001473	Tubb6	2.27789	1.90955	7.01656e-27	2.15739e-25	1.14294	1.02664	1.23617	5.08765	5.5618	5.82702
ENSMUSG00000001482	Def8	-0.347141	4.97261	7.59383e-07	3.65424e-06	34.8597	34.5163	33.765	25.2043	27.191	28.2185
ENSMUSG00000001507	Itga3	-0.372781	3.19055	0.00136457	0.00371799	9.84199	10.1956	10.1719	7.60224	8.06805	7.66024
ENSMUSG00000001517	Foxm1	0.355078	4.53795	0.00162335	0.00434503	19.557	22.3736	18.2246	28.947	27.1567	21.2784
ENSMUSG00000001518	Itfg2	-0.0775507	5.56488	0.292327	0.394426	44.5747	50.3761	47.2922	45.4965	44.5288	45.2412
ENSMUSG00000001521	Tulp3	-0.56117	3.80355	9.2291e-09	5.84034e-08	15.8742	17.8777	16.0348	10.4092	11.7759	11.4576
ENSMUSG00000001524	Gtf2h4	-0.0672987	5.11396	0.365329	0.471841	34.2247	35.2951	35.8841	36.3738	32.4782	32.4742
ENSMUSG00000001525	Tubb5	-0.685698	10.77	2.68134e-39	1.73171e-37	2129.3	2228.87	2037.98	1308.17	1380.74	1287.48
ENSMUSG00000001542	Ell2	0.144303	2.95661	0.292439	0.394537	5.96869	7.68208	6.95785	8.30398	8.10238	6.74363
ENSMUSG00000001569	Nom1	0.130141	6.87117	0.0253918	0.050152	111.246	114.877	113.409	135.963	119.853	116.9
ENSMUSG00000001576	Ergic1	-0.191117	6.61752	0.00952233	0.021224	107.5	109.85	107.688	80.9346	98.6019	104.33
ENSMUSG00000001588	Acap1	-1.32941	6.40509	5.18335e-74	1.29564e-71	134.232	115.55	119.908	52.0461	47.344	47.7946
ENSMUSG00000001627	Ifrd1	0.693638	6.42124	5.18284e-28	1.68168e-26	63.0522	67.9351	64.5985	113.683	100.456	103.315
ENSMUSG00000001630	Stk38l	0.145194	4.35881	0.0885711	0.147016	20.4459	18.0901	19.3901	22.5728	20.2216	21.213
ENSMUSG00000001632	Brpf1	0.0467732	6.75464	0.414999	0.522835	110.421	108.54	98.752	111.928	110.137	105.868
ENSMUSG00000001642	Akr1b3	0.100006	6.86968	0.0514042	0.0922652	113.596	113.39	111.714	118.303	125.003	119.356
ENSMUSG00000001665	Gstt3	-0.785657	0.619904	0.00432634	0.0104917	1.65091	1.41605	2.08382	1.16957	1.20162	0.687457
ENSMUSG00000001666	Ddt	-0.234835	3.46242	0.122532	0.19315	11.9374	11.0098	11.4787	11.9297	8.58303	9.00241
ENSMUSG00000001674	Ddx18	0.281345	7.77867	8.84852e-07	4.22637e-06	194.363	199.239	192.1	257.599	234.351	220.837
ENSMUSG00000001687	Ubl3	0.288733	6.40115	1.08217e-06	5.08072e-06	72.1958	74.5906	73.8874	98.4197	88.3022	83.968
ENSMUSG00000001700	Gramd3	-0.209454	6.05126	0.00410001	0.00999131	77.847	74.2719	64.7751	64.9114	62.3128	60.1361
ENSMUSG00000001707	Eef1e1	0.231783	6.33745	0.000306288	0.000963701	70.0369	78.1307	67.424	83.6831	86.9289	82.7567
ENSMUSG00000001729	Akt1	-0.041808	7.41336	0.440498	0.547147	170.362	179.024	166.423	177.015	167.197	157.722
ENSMUSG00000001739	Cldn15	-0.0680604	0.153404	0.88337	0.923175	1.01595	1.20364	1.02425	0.994139	0.892635	1.21123
ENSMUSG00000001741	Il16	0.0865458	7.3226	0.111406	0.178361	160.266	152.19	157.947	154.852	168.983	174.516
ENSMUSG00000001750	Tcirg1	0.0364365	4.84451	0.551568	0.651419	28.9545	29.9141	28.2552	31.0522	29.56	29.0696
ENSMUSG00000001751	Naglu	-0.139601	3.96174	0.150055	0.228014	15.6202	17.382	17.0944	14.9706	15.8614	14.8294
ENSMUSG00000001755	Coasy	-0.0138249	4.85291	0.817952	0.872508	28.891	28.3564	29.6327	28.3037	28.2553	29.397
ENSMUSG00000001761	Smo	0.638447	5.10288	1.19396e-14	1.4262e-13	25.3352	27.967	26.4893	46.0813	40.4432	38.5958
ENSMUSG00000001767	Crnkl1	0.106369	5.94183	0.123431	0.194339	58.417	57.2085	61.2432	58.8296	66.158	64.9811
ENSMUSG00000001774	Chordc1	0.298775	7.10617	8.0851e-06	3.31408e-05	131.057	123.621	115.034	161.577	148.177	144.89
ENSMUSG00000001783	Rtcb	0.11395	7.28188	0.0234914	0.0469411	149.535	152.969	154.415	170.699	161.876	162.633
ENSMUSG00000001785	Pwp1	0.385753	6.72948	1.28636e-12	1.23847e-11	87.6255	91.8664	92.218	123.566	117.107	115.329
ENSMUSG00000001786	Fbxo7	0.0233728	5.27477	0.75114	0.819794	37.844	37.9148	37.4735	38.0697	37.3877	39.5451
ENSMUSG00000001794	Capns1	-0.164044	6.35167	0.00136781	0.00372501	87.4985	83.9011	84.4478	76.1393	76.3203	75.5875
ENSMUSG00000001829	Clpb	-0.214272	5.63922	0.000501388	0.00150696	54.6072	52.5355	53.7556	47.8941	45.8334	45.1103
ENSMUSG00000001833	Septin7	-0.357081	8.99317	1.34185e-06	6.20495e-06	617.442	547.163	566.835	392.158	475.981	482.464
ENSMUSG00000001844	Zdhhc4	0.151065	4.79277	0.0833357	0.13951	27.3036	26.551	25.0059	28.3622	28.3583	30.51
ENSMUSG00000001847	Rac1	0.124148	7.92637	0.00957451	0.0213368	237.732	227.347	235.79	259.821	254.813	249.22
ENSMUSG00000001855	Nup214	0.126321	7.88182	0.0424664	0.0783933	216.143	231.843	220.002	218.944	256.53	253.082
ENSMUSG00000001891	Ugp2	-0.33258	4.74653	5.37844e-06	2.2694e-05	29.78	29.5955	29.7033	25.2628	23.8952	21.9659
ENSMUSG00000001909	Trmt1	-0.0784674	7.11653	0.229703	0.324731	134.55	149.889	140.252	145.729	128.745	128.882
ENSMUSG00000001910	Nacc1	-0.0565161	7.98973	0.346952	0.45326	254.05	267.28	258.959	234.968	261.748	253.279
ENSMUSG00000001911	Nfix	0.107485	5.84819	0.108986	0.175163	55.1151	57.4209	54.9917	58.5957	62.2441	59.5796
ENSMUSG00000001918	Slc1a5	-0.169918	8.88135	0.000327801	0.00102517	485.369	521.213	495.702	449.643	446.283	440.071
ENSMUSG00000001924	Uba1	-0.350768	9.22477	2.48652e-13	2.58775e-12	645.508	679.174	662.479	518.356	519.445	520.765
ENSMUSG00000001942	Siae	-0.713344	2.98389	4.15266e-12	3.83922e-11	10.35	9.38135	9.57146	5.84787	5.87079	5.9907
ENSMUSG00000001962	Fam50a	0.14332	5.27575	0.0337739	0.0643534	38.7965	35.2951	36.7671	39.8825	41.7822	40.1999
ENSMUSG00000001964	Emd	-0.0358041	5.99869	0.675138	0.75765	65.9731	64.5012	68.0598	55.9057	68.8702	68.3529
ENSMUSG00000001983	Taco1	-0.0346166	3.9086	0.693159	0.772404	16.5726	15.435	14.5514	15.9647	14.3852	15.0258
ENSMUSG00000001995	Sipa1l2	-0.672017	2.85786	1.83901e-08	1.11815e-07	9.46101	10.408	8.75912	5.7894	5.87079	6.25259
ENSMUSG00000001998	Ap4e1	0.206694	5.4346	0.00112371	0.00312868	44.1937	38.4812	40.8641	47.0169	48.4083	46.3542
ENSMUSG00000001999	Blvra	-0.341468	4.53883	5.99804e-06	2.50655e-05	25.9067	26.8696	27.2663	21.0523	19.6036	22.6206
ENSMUSG00000002006	Pdzd4	-0.0822953	0.737086	0.805652	0.862728	1.46042	1.59306	1.94255	1.75436	1.40762	1.70227
ENSMUSG00000002010	Idh3g	-0.195946	6.54105	0.000181712	0.000594319	99.3724	98.0262	99.3877	80.9931	90.2248	87.1434
ENSMUSG00000002014	Ssr4	-0.574287	6.01016	1.15602e-15	1.52831e-14	76.1326	80.6442	78.0904	48.245	53.8671	55.2585
ENSMUSG00000002015	Bcap31	0.0677367	6.4962	0.373294	0.479748	86.292	86.9456	81.3397	101.928	82.4658	83.1168
ENSMUSG00000002017	Fam98a	0.0690337	6.28998	0.212001	0.30372	75.1166	75.688	71.9448	75.2037	81.2641	76.7006
ENSMUSG00000002028	Kmt2a	0.323424	9.09802	7.90987e-13	7.7649e-12	486.004	475.192	495.173	587.419	611.867	622.476
ENSMUSG00000002031	Ift46	-0.171168	3.79595	0.153027	0.231773	13.3978	13.4879	17.4829	12.3975	13.9045	13.1926
ENSMUSG00000002033	Cd3g	-0.854033	7.41687	9.4089e-41	6.71965e-39	239.637	208.408	234.836	115.729	129.501	131.632
ENSMUSG00000002043	Trappc6a	-0.979359	3.31062	1.75049e-18	2.97583e-17	14.6042	13.9127	12.5029	7.48528	6.21411	7.13646
ENSMUSG00000002052	Supt6	-0.0438059	8.2982	0.336796	0.442526	320.785	320.984	321.898	308.417	308.371	317.9
ENSMUSG00000002055	Spag5	0.259377	3.83145	0.00502094	0.0119782	11.6834	12.7445	11.9731	15.9062	14.7285	13.4218
ENSMUSG00000002058	Unc119	-0.763187	1.80943	1.87422e-05	7.23839e-05	4.57176	3.54013	5.15658	2.16371	2.8839	2.61888
ENSMUSG00000002059	Rab34	1.0853	0.282254	5.85014e-05	0.000207858	0.761961	0.708026	0.847657	1.52045	1.68227	1.70227
ENSMUSG00000002064	Sdf2	-0.213653	4.32182	0.0117274	0.0255275	21.8429	21.3116	24.582	20.1167	19.0887	19.478
ENSMUSG00000002068	Ccne1	0.241772	4.6346	0.0523844	0.0936909	22.7953	27.4714	18.5072	29.4733	29.251	22.817
ENSMUSG00000002076	Hsf2bp	1.32319	1.3552	1.57398e-07	8.42743e-07	2.03189	1.38065	0.988933	3.50872	3.19289	3.86285
ENSMUSG00000002083	Bbc3	1.77439	4.46192	8.80358e-75	2.24209e-72	9.588	7.89449	9.99528	28.4792	32.4439	32.2777
ENSMUSG00000002102	Psmc3	0.158435	7.43732	0.0120795	0.0261675	167.568	165.607	164.587	208.067	173.103	175.302
ENSMUSG00000002103	Acp2	-0.16708	3.9376	0.0653002	0.113177	15.9377	16.0368	16.6353	13.0992	14.2135	15.7133
ENSMUSG00000002105	Slc39a13	-0.670319	2.9791	2.178e-07	1.14258e-06	11.1754	9.41675	8.33529	5.61396	6.21411	6.02343
ENSMUSG00000002107	Celf2	-0.446997	7.73531	1.0148e-09	7.20935e-09	256.527	240.835	238.333	158.01	191.848	188.822
ENSMUSG00000002109	Ddb2	-0.363164	5.28338	3.45798e-08	2.01537e-07	45.5271	43.7206	43.3364	34.7364	33.6798	34.5365
ENSMUSG00000002129	Sf3a1	0.041299	8.06276	0.368308	0.474871	262.178	272.767	260.513	268.125	276.168	274.197
ENSMUSG00000002147	Stat6	-0.443853	7.93688	3.62828e-19	6.60924e-18	278.306	286.361	267.754	211.459	204.036	196.94
ENSMUSG00000002205	Vrk3	0.300304	4.43323	4.67843e-05	0.000168713	20.192	18.9397	18.8604	22.2219	23.8608	24.6175
ENSMUSG00000002210	Smg9	0.127712	5.60599	0.0308768	0.0595393	44.8287	45.7739	48.2458	52.163	49.5069	50.6099
ENSMUSG00000002221	Paxip1	0.064131	7.05176	0.268362	0.368387	125.533	135.799	120.014	127.893	139.697	130.879
ENSMUSG00000002222	Rmnd5a	0.184079	7.21365	0.000863045	0.00247018	138.804	133.109	145.408	166.547	151.302	156.871
ENSMUSG00000002227	Mov10	0.227375	5.04967	0.00246548	0.00632561	30.1609	30.2681	31.9637	40.4673	34.2635	34.2419
ENSMUSG00000002228	Ppm1j	-0.334452	2.2199	0.0316156	0.0607384	5.01624	5.09779	5.47445	4.56134	3.36455	4.58305
ENSMUSG00000002249	Tead3	0.668063	-0.034349	0.0309515	0.0596663	0.761961	0.389414	0.918295	1.1111	1.09863	1.04755
ENSMUSG00000002250	Ppard	-0.195368	4.94116	0.0254844	0.0502906	29.7165	35.6491	36.096	28.7715	30.4183	29.8225
ENSMUSG00000002257	Def6	-0.182245	6.2271	0.00159808	0.00428674	82.5457	79.2281	82.0461	69.9406	73.0244	71.561
ENSMUSG00000002274	Metrn	-0.178963	4.46902	0.153268	0.232085	23.3668	25.0287	21.3327	25.7891	18.0244	18.3322
ENSMUSG00000002279	Lmf1	-0.576971	4.5314	2.26556e-14	2.63171e-13	27.8116	28.7459	27.902	19.298	17.5094	19.9363
ENSMUSG00000002280	Ciao3	0.237066	4.32428	0.00125279	0.00344474	18.2871	16.8156	19.0016	22.6898	20.8739	20.4928
ENSMUSG00000002289	Angptl4	0.0325605	4.95861	0.748254	0.817808	31.3674	30.2327	29.562	27.7774	31.7572	33.0634
ENSMUSG00000002297	Dbf4	-0.0419503	5.78918	0.4888	0.593047	52.3848	56.0403	55.5921	53.5665	54.5537	51.723
ENSMUSG00000002307	Daxx	0.0710201	6.01456	0.172621	0.256299	61.1473	64.395	64.881	68.2447	66.4327	66.0613
ENSMUSG00000002308	Cd320	-0.367196	4.42303	8.1959e-05	0.000284026	22.7953	23.8959	24.4761	20.526	19.2947	15.9097
ENSMUSG00000002319	Ipo4	0.0354641	5.94077	0.598238	0.692184	60.8933	60.9257	60.5368	70.6423	57.7466	59.3177
ENSMUSG00000002320	Tm9sf1	0.10904	5.45679	0.102999	0.166821	40.1299	43.1896	44.5726	50.7596	45.2497	43.0479
ENSMUSG00000002325	Irf9	0.380733	5.71849	1.11393e-06	5.21533e-06	43.6222	49.0662	44.0428	63.5079	59.8066	55.4221
ENSMUSG00000002326	Gmpr2	0.159084	5.02137	0.0103651	0.0228867	29.4625	30.7991	29.4914	35.2042	32.6155	32.9325
ENSMUSG00000002329	Mdp1	0.395736	4.88082	2.01393e-07	1.06229e-06	26.9226	24.9225	25.6416	36.4907	32.0662	33.489
ENSMUSG00000002332	Dhrs1	-0.503501	3.6996	8.12754e-06	3.33047e-05	15.1757	15.612	14.6221	11.5788	9.92198	10.7047
ENSMUSG00000002342	Tmem161a	-0.0406607	5.01117	0.583782	0.679418	36.0026	31.401	31.5046	34.7364	29.8003	31.5248
ENSMUSG00000002343	Armc6	-0.0643466	4.23214	0.616778	0.707389	17.4616	20.2141	19.1782	20.8184	17.8184	16.3353
ENSMUSG00000002345	Borcs8	-0.295222	3.81461	0.00361712	0.00895521	16.3187	13.7711	15.8229	10.4092	13.1149	13.2908
ENSMUSG00000002346	Slc25a42	-0.24962	4.05773	0.00989582	0.0219694	17.0171	17.4174	20.8029	14.9121	14.5912	17.0555
ENSMUSG00000002365	Snx9	0.0924383	7.2127	0.0776293	0.131243	142.55	143.871	137.921	155.437	148.555	148.687
ENSMUSG00000002372	Ranbp3	0.0763729	6.99275	0.138891	0.213964	121.85	126.701	121.321	139.355	123.458	128.162
ENSMUSG00000002379	Ndufa11	-0.0919103	4.95443	0.238805	0.335142	32.1293	31.8966	32.2816	29.1224	31.6886	29.397
ENSMUSG00000002393	Nr2f6	0.127984	3.46093	0.211583	0.30334	11.2389	9.66456	11.8319	12.339	12.1536	11.2939
ENSMUSG00000002395	Use1	-0.0716699	5.59644	0.317885	0.42295	51.4323	47.7564	52.2368	52.8063	45.2841	46.5179
ENSMUSG00000002396	Ocel1	-0.25117	3.42555	0.0173819	0.0361344	12.2549	10.2664	12.2204	10.5262	8.85769	9.85355
ENSMUSG00000002409	Dyrk1b	0.0285445	3.16907	0.88121	0.921486	9.96898	8.60252	8.61784	8.71333	9.92198	8.67505
ENSMUSG00000002413	Braf	-0.0126529	6.6191	0.837905	0.887793	91.5623	97.4244	97.8337	85.6714	100.559	97.7171
ENSMUSG00000002416	Ndufb2	-0.242123	2.93743	0.0736111	0.125297	7.36562	9.09814	8.5472	8.18702	6.79776	6.64542
ENSMUSG00000002428	Hltf	-0.00415966	5.99288	0.934031	0.960137	65.0206	65.103	64.4925	64.3851	64.2697	65.3084
ENSMUSG00000002455	Prpf6	-0.34617	6.65847	2.59386e-07	1.34921e-06	111.691	115.939	114.928	100.291	85.6586	84.5245
ENSMUSG00000002458	Rgs19	-0.320852	5.82651	2.34822e-07	1.22806e-06	64.4492	65.0676	65.1989	55.7887	52.1162	48.6458
ENSMUSG00000002477	Snrpd1	0.186819	6.45385	0.0046558	0.0112021	81.4028	87.9368	87.8031	91.7532	104.61	96.3749
ENSMUSG00000002486	Tchp	0.332223	4.80145	4.42535e-06	1.89389e-05	25.6527	22.9754	25.0059	30.1166	30.5213	31.5576
ENSMUSG00000002489	Tiam1	-0.0158271	6.94654	0.800595	0.85903	128.073	115.267	129.162	120.408	123.733	123.873
ENSMUSG00000002496	Tsc2	0.128324	6.65835	0.00668154	0.0154828	94.2291	98.5218	96.3503	105.496	104.885	105.999
ENSMUSG00000002524	Puf60	0.0414575	7.5205	0.391395	0.498684	177.791	176.971	171.792	188.594	181.548	172.192
ENSMUSG00000002546	Golga2	0.061983	5.77262	0.36468	0.471229	55.3691	53.3498	56.0513	51.7537	59.1886	60.2343
ENSMUSG00000002550	Uck1	0.737044	5.96807	4.15116e-19	7.54136e-18	47.4955	46.5881	41.6764	85.7298	71.1018	69.7278
ENSMUSG00000002565	Scin	1.7146	0.863586	2.97614e-09	1.99463e-08	0.825457	0.778829	0.988933	4.03503	2.23159	2.52068
ENSMUSG00000002578	Ikzf4	0.668196	4.55694	6.25126e-07	3.0506e-06	14.0328	16.3908	21.9684	28.6546	26.1611	29.1023
ENSMUSG00000002580	Mien1	0.133353	4.53189	0.10156	0.164846	21.7159	22.055	22.922	26.5494	23.3115	23.7991
ENSMUSG00000002602	Axl	2.16541	3.73057	1.84331e-66	3.40836e-64	3.74631	4.63757	4.90934	21.4032	20.8739	18.6268
ENSMUSG00000002603	Tgfb1	0.0399582	7.47872	0.447074	0.553685	174.362	187.521	170.273	187.892	185.393	174.418
ENSMUSG00000002608	Ccdc97	0.000753234	6.14036	0.980947	0.992559	69.0209	68.5015	74.1699	71.6365	69.1106	71.3646
ENSMUSG00000002617	Zfp40	-0.347426	2.74435	0.0616218	0.107732	8.76255	7.71749	6.28679	4.44438	5.80213	7.30014
ENSMUSG00000002625	Akap8l	-0.38005	5.33612	2.66303e-07	1.3817e-06	49.7814	43.2958	50.1177	36.5492	34.2291	38.9886
ENSMUSG00000002635	Pdcd2l	0.159491	4.05974	0.135367	0.209732	13.1438	16.9572	16.4233	20.2921	16.0331	16.499
ENSMUSG00000002658	Gtf2f1	-0.171506	6.41271	0.026219	0.0515595	90.4828	93.3178	93.0656	71.461	84.7317	89.0421
ENSMUSG00000002660	Clpp	0.243267	5.69244	0.000292879	0.000925177	47.1146	48.96	43.9015	54.2098	56.9913	54.2764
ENSMUSG00000002661	Alkbh7	0.157513	3.24006	0.113988	0.181869	9.27052	9.48755	9.81869	11.4618	10.746	9.9845
ENSMUSG00000002668	Dennd1c	-1.1461	5.68056	1.012e-51	1.17758e-49	74.4181	68.3953	73.2517	30.8768	33.0618	33.3253
ENSMUSG00000002679	Med6	0.094424	4.12228	0.307062	0.410979	16.5091	16.7802	17.3063	15.7308	18.9857	18.8887
ENSMUSG00000002699	Lcp2	-0.201744	8.84179	9.89366e-05	0.000337575	470.003	496.256	487.862	407.129	428.362	428.81
ENSMUSG00000002718	Cse1l	-0.0309179	7.78716	0.56595	0.664679	214.809	233.082	207.111	209.295	220.653	211.148
ENSMUSG00000002728	Naa20	0.350753	6.23147	0.000673258	0.00197001	63.8777	66.6253	66.647	67.1336	91.1518	92.6103
ENSMUSG00000002731	Prkra	-0.266982	0.540042	0.380079	0.4867	0.888954	1.77007	1.58936	0.93566	1.40762	1.24397
ENSMUSG00000002732	Fkbp7	0.24037	0.33883	0.323343	0.428731	0.825457	1.16824	1.23617	1.28653	1.30462	1.34218
ENSMUSG00000002733	Plekha3	0.160147	5.52464	0.0426991	0.0787367	44.6382	40.3929	40.0165	50.2332	44.1168	45.3394
ENSMUSG00000002741	Ykt6	0.164577	6.52815	0.0233746	0.0467283	87.308	85.7066	85.472	107.133	91.1175	92.0538
ENSMUSG00000002748	Baz1b	-0.0344494	8.95168	0.421256	0.529236	501.815	509	493.16	484.496	494.417	489.371
ENSMUSG00000002763	Pex6	-0.0829335	5.45891	0.347885	0.454178	48.575	47.1191	45.95	52.5139	42.1598	39.7416
ENSMUSG00000002767	Mrpl2	0.168826	5.38225	0.0114065	0.0249093	40.0664	40.1451	42.6654	47.8356	45.1467	45.6013
ENSMUSG00000002768	Mea1	-0.128494	5.30135	0.020186	0.0411401	41.3364	40.2867	40.9347	35.8475	37.113	38.6613
ENSMUSG00000002778	Kdelr1	-0.118244	4.55546	0.177848	0.262644	24.7002	24.6747	26.2067	20.0582	24.8908	24.2574
ENSMUSG00000002781	Tmem143	-0.141305	3.27058	0.188625	0.275756	11.1119	9.41675	9.81869	9.18116	9.02935	9.06789
ENSMUSG00000002797	Ggct	-0.360598	3.40855	0.000133079	0.00044408	12.3819	11.824	12.5736	9.94139	8.92635	9.85355
ENSMUSG00000002799	Jag2	-0.29808	1.2171	0.168899	0.251828	1.9684	2.7967	2.36637	2.39763	1.78527	1.89869
ENSMUSG00000002803	Btbd6	0.13598	4.34832	0.12512	0.196517	20.192	19.0105	19.4608	22.8652	21.1486	20.5582
ENSMUSG00000002804	Nudt14	-0.91837	2.1044	2.94614e-10	2.22162e-09	6.03219	6.05362	5.82764	2.28067	3.36455	3.53549
ENSMUSG00000002808	Epdr1	-1.16498	-0.222967	0.000477247	0.00144178	1.14294	1.30985	1.34212	0.409351	0.549314	0.687457
ENSMUSG00000002812	Flii	-0.0949693	7.13435	0.0352373	0.0667273	141.852	146.42	145.126	134.267	135.749	135.953
ENSMUSG00000002814	Top3a	0.0798055	5.47034	0.184017	0.270337	39.9394	44.7473	41.8884	47.1339	44.8721	42.6878
ENSMUSG00000002820	Atg4d	0.0163174	4.74881	0.795767	0.855537	28.0655	28.0024	26.8425	29.2394	27.7404	27.0727
ENSMUSG00000002825	Qtrt1	0.0804161	5.11431	0.255418	0.354168	31.5579	35.2597	33.9063	39.7071	34.9158	32.8997
ENSMUSG00000002833	Hdgfl2	-0.0201434	6.63679	0.710024	0.78621	103.436	99.9379	104.191	105.437	96.3359	101.907
ENSMUSG00000002835	Chaf1a	0.112808	7.19694	0.0846107	0.141363	138.677	150.279	129.762	164.501	148.864	140.176
ENSMUSG00000002844	Adprh	-0.384837	5.58664	2.63535e-09	1.78037e-08	54.0357	54.4472	55.9807	45.6719	41.7135	39.316
ENSMUSG00000002845	Tmem39a	0.0286485	5.03067	0.704797	0.78179	33.7803	32.9232	32.7407	33.7422	33.4738	34.0782
ENSMUSG00000002846	Timmdc1	-0.306283	4.92531	1.21305e-06	5.65003e-06	33.3993	35.9677	33.4118	26.9587	28.1867	27.9566
ENSMUSG00000002870	Mcm2	-0.19224	8.9185	2.8267e-05	0.000105692	521.181	512.292	489.38	437.012	454.66	440.529
ENSMUSG00000002871	Tpra1	0.00424348	4.84579	0.957997	0.97695	28.764	28.9937	27.9727	29.4733	28.2897	28.3167
ENSMUSG00000002881	Nab1	-0.281179	5.40643	7.01173e-05	0.000245574	51.6863	47.6148	43.1598	36.9586	40.1343	39.316
ENSMUSG00000002885	Adgre5	0.16529	5.66828	0.0113457	0.0247846	48.3845	44.6056	50.6122	55.8472	53.3865	52.0176
ENSMUSG00000002897	Il17ra	0.358853	6.8566	2.50404e-08	1.49423e-07	102.801	95.3003	103.132	142.63	120.506	123.775
ENSMUSG00000002910	Arrdc2	0.208677	3.14928	0.074856	0.127159	8.06408	7.96529	8.44125	10.6431	8.06805	9.85355
ENSMUSG00000002948	Map2k7	0.157708	5.82528	0.00711992	0.0163945	51.2418	52.6417	55.8747	59.0051	59.0169	60.529
ENSMUSG00000002949	Timm44	-0.19407	6.10669	0.000404203	0.00123858	73.2752	75.7942	73.0397	62.1044	65.7803	65.9631
ENSMUSG00000002957	Ap2a2	0.0610121	7.23669	0.300137	0.403029	144.709	149.641	140.428	162.746	150.272	141.289
ENSMUSG00000002963	Pnkp	0.0228475	5.41831	0.734551	0.806554	41.2094	43.6498	41.853	49.2391	41.0269	39.3487
ENSMUSG00000002968	Med25	-0.0796741	6.31616	0.129542	0.202123	79.7519	83.1223	81.5869	74.1511	78.8609	78.141
ENSMUSG00000002980	Bcam	0.310918	-0.0678803	0.326525	0.431703	0.634967	0.849631	0.777018	1.05262	1.13296	0.720193
ENSMUSG00000002981	Clptm1	0.230474	7.06768	3.55283e-05	0.000131028	116.897	123.975	113.021	148.068	137.294	130.715
ENSMUSG00000002983	Relb	0.604524	6.64489	6.46042e-19	1.14892e-17	75.2436	80.1486	85.472	131.109	118.72	117.686
ENSMUSG00000002984	Tomm40	-0.00411653	7.8618	0.964708	0.980692	224.207	245.119	225.689	255.318	222.85	216.123
ENSMUSG00000002985	Apoe	-0.245919	2.97587	0.0562177	0.0996489	8.25457	8.81493	8.90039	5.7894	7.72473	8.11854
ENSMUSG00000002996	Hbp1	0.433118	4.57965	0.000301887	0.000951629	21.4619	16.2846	23.9816	27.1341	26.6761	29.3315
ENSMUSG00000002997	Prkar2b	-0.243583	1.43885	0.219836	0.313143	3.30183	2.23028	2.7902	2.10523	2.40325	2.32426
ENSMUSG00000003031	Cdkn1b	-0.0301288	5.35836	0.719608	0.794069	47.7495	35.6491	45.95	37.4849	43.1211	45.2412
ENSMUSG00000003032	Klf4	1.63923	1.43375	4.12648e-13	4.18162e-12	1.33343	1.27445	1.02425	4.26895	3.7422	3.30634
ENSMUSG00000003033	Ap1m1	-0.518503	6.24831	6.23148e-13	6.19842e-12	88.2604	96.15	86.1784	57.4261	63.7891	67.2398
ENSMUSG00000003037	Rab8a	-0.129913	6.9716	0.0180484	0.037359	131.311	127.48	130.892	108.361	124.145	122.597
ENSMUSG00000003038	Hmgn2	-0.290283	7.28527	2.40174e-08	1.43827e-07	174.743	164.262	173.24	138.127	138.839	141.518
ENSMUSG00000003039	Fam32a	0.229344	6.17424	0.000214864	0.000695668	69.0209	68.1121	67.6006	80.6422	76.7666	82.5276
ENSMUSG00000003062	Stard3nl	-0.829593	3.4768	3.47523e-16	4.79639e-15	12.9533	14.7977	15.4344	8.77181	7.96505	7.95486
ENSMUSG00000003068	Stk11	0.0675349	6.76884	0.235512	0.331346	103.944	111.054	106.557	117.191	108.799	111.728
ENSMUSG00000003072	Atp5d	0.0172427	7.434	0.771533	0.836747	170.616	177.75	179.633	198.477	172.553	164.531
ENSMUSG00000003099	Ppp5c	0.0424522	7.34243	0.514025	0.617068	161.091	167.979	143.501	175.319	158.099	153.696
ENSMUSG00000003119	Cdk12	0.0864087	7.91693	0.133646	0.20747	225.032	229.471	235.684	228.476	246.299	257.6
ENSMUSG00000003123	Lipe	0.769301	3.6351	3.72462e-09	2.46566e-08	9.39751	8.0715	9.92465	16.6664	15.6898	14.4039
ENSMUSG00000003131	Pafah1b2	0.327366	7.11214	1.12014e-11	9.88214e-11	113.659	121.78	122.486	150.349	150.066	149.636
ENSMUSG00000003135	Cnot11	0.207248	5.90666	0.000441035	0.0013426	57.4645	52.8188	50.8594	62.6892	61.9008	60.7581
ENSMUSG00000003153	Slc2a3	-0.477557	4.77248	5.1069e-10	3.74636e-09	30.4784	33.3834	32.7761	23.3915	24.6161	21.704
ENSMUSG00000003154	Foxj2	0.333789	5.48297	3.33923e-06	1.45209e-05	39.8759	38.906	40.5816	45.0286	52.2878	52.4432
ENSMUSG00000003161	Sri	-0.244932	6.32938	0.000106732	0.000362067	89.9113	83.8657	93.1009	69.8821	73.8484	80.8253
ENSMUSG00000003166	Dgcr2	-0.148283	5.46723	0.0169838	0.035416	46.0351	48.9246	47.3275	42.2801	43.6018	42.6551
ENSMUSG00000003184	Irf3	-0.0385093	6.15838	0.50402	0.607001	74.7356	71.4044	71.3091	74.7943	68.9732	68.2219
ENSMUSG00000003190	Bcl2l12	-0.387093	4.30506	6.04831e-06	2.52599e-05	23.7478	20.4974	22.8867	18.5962	16.5138	16.3353
ENSMUSG00000003198	Zfp959	-0.0899238	4.029	0.3014	0.404283	17.1441	16.4262	16.0702	15.4969	15.0718	15.9097
ENSMUSG00000003199	Mpnd	-0.0586274	5.09482	0.431532	0.538737	36.4471	33.9853	36.979	34.9118	35.0188	33.1944
ENSMUSG00000003200	Sh3gl1	0.0710111	6.13763	0.30945	0.41356	67.624	71.5814	67.7066	70.1745	74.0201	73.0996
ENSMUSG00000003206	Ebi3	1.88959	-0.324616	0.000120664	0.000405759	0.634967	0.177007	0.141276	0.526309	1.27029	1.21123
ENSMUSG00000003208	Yju2	0.500337	4.83872	5.23608e-09	3.41598e-08	21.7159	22.3736	24.8646	32.3972	31.4482	34.0128
ENSMUSG00000003226	Ranbp2	0.0861876	9.24358	0.049166	0.0888649	579.217	566.846	561.325	609.641	604.726	597.924
ENSMUSG00000003228	Grk5	-0.337604	3.66912	0.00122133	0.00336991	13.4613	15.5412	13.3506	10.4092	10.9863	12.0469
ENSMUSG00000003233	Dvl3	0.0154811	5.48949	0.85463	0.901164	42.9238	46.0217	44.1135	40.5258	46.2797	47.3036
ENSMUSG00000003234	Abcf3	0.276138	5.85635	1.03573e-06	4.88138e-06	49.083	52.7834	53.1198	64.6775	60.1842	63.7371
ENSMUSG00000003235	Eif2b5	0.285403	6.82433	9.10364e-06	3.71017e-05	94.8641	104.717	103.591	135.32	114.601	120.992
ENSMUSG00000003269	Cyth2	-0.0199224	5.04184	0.771394	0.836731	34.2882	31.4718	32.1756	33.7422	31.4139	31.3939
ENSMUSG00000003271	Sult2b1	-0.462062	2.08193	0.00890631	0.0200129	5.01624	4.07115	4.59147	2.04676	3.57054	3.92833
ENSMUSG00000003282	Plag1	0.13219	1.47925	0.489452	0.593586	1.9684	2.6905	2.82552	2.16371	2.71224	3.33908
ENSMUSG00000003299	Mrpl4	-0.271554	5.88195	1.8294e-05	7.08152e-05	63.8142	66.3775	65.2342	53.1572	53.9014	54.8656
ENSMUSG00000003308	Keap1	0.502216	6.36809	9.70551e-18	1.54487e-16	67.624	69.422	66.0819	104.268	91.6668	92.643
ENSMUSG00000003316	Glg1	-0.144063	7.59479	0.00223261	0.00579166	199.634	197.716	208.1	184.442	182.063	181.718
ENSMUSG00000003344	Btbd2	-0.468601	4.07797	2.12043e-10	1.629e-09	19.6205	20.1433	20.4497	14.2688	15.0375	14.2402
ENSMUSG00000003345	Csnk1g2	-0.185668	7.12491	0.000152263	0.000502997	154.551	145.322	150.106	132.981	131.389	130.977
ENSMUSG00000003346	Abhd17a	-0.323085	5.66411	1.85465e-05	7.17101e-05	57.655	63.4745	57.2168	51.8122	44.4258	46.9762
ENSMUSG00000003348	Mob3a	0.0902518	6.59243	0.0925724	0.152439	94.4831	92.0434	93.4541	106.373	96.7823	95.5238
ENSMUSG00000003352	Cacnb3	3.24413	3.06603	1.99419e-34	9.7882e-33	1.65091	1.38065	1.37744	17.7191	11.2953	12.6034
ENSMUSG00000003360	Ddx23	0.0188615	7.17683	0.722867	0.796641	142.931	144.19	149.364	161.986	142.684	138.735
ENSMUSG00000003363	Pld3	-0.458805	5.89393	2.21191e-08	1.32931e-07	73.7197	67.8997	67.8832	43.0404	55.0001	53.458
ENSMUSG00000003378	Grik5	0.524914	3.18258	0.000112195	0.000379455	5.33372	8.35471	8.22933	9.88291	10.8833	11.2939
ENSMUSG00000003380	Rabac1	0.00682336	5.03674	0.876162	0.918006	31.6214	33.0648	34.1182	38.6545	30.2809	31.2957
ENSMUSG00000003382	Etv3	0.367568	6.96643	7.66266e-11	6.18812e-10	106.738	110.558	107.087	145.32	138.496	135.331
ENSMUSG00000003402	Prkcsh	0.0528961	7.59528	0.387677	0.494787	183.379	194.353	178.114	211.167	183.299	183.093
ENSMUSG00000003418	St8sia6	-0.546779	4.23581	1.19897e-06	5.58636e-06	23.6208	23.1879	19.6021	13.0992	14.3508	17.5465
ENSMUSG00000003421	Nosip	-0.119347	5.35968	0.0709934	0.121421	40.6379	43.1896	45.4203	37.8942	39.173	42.0004
ENSMUSG00000003423	Pih1d1	0.0121288	4.40395	0.821653	0.875531	20.1285	21.2054	23.134	24.3272	19.947	21.5076
ENSMUSG00000003429	Rps11	-0.659083	9.36079	5.12096e-15	6.36489e-14	806.98	816.248	791.181	415.492	560.403	552.192
ENSMUSG00000003435	Supt5	0.128749	7.80691	0.00714145	0.0164329	207.761	211.275	217.424	236.956	223.536	236.027
ENSMUSG00000003437	Paf1	-0.492802	6.16621	6.84721e-20	1.31845e-18	85.8476	82.6621	85.1188	58.5957	59.6349	61.6092
ENSMUSG00000003438	Timm50	-0.0278958	6.4713	0.711735	0.787782	85.5301	98.0616	82.7525	92.1625	88.5769	81.1854
ENSMUSG00000003444	Med29	-0.0799568	3.90539	0.299547	0.402436	15.7472	15.8244	14.3748	13.8595	14.9345	14.3711
ENSMUSG00000003452	Bicd1	0.636796	0.27962	0.0395379	0.0736825	0.952451	0.849631	0.777018	1.40349	1.40762	1.1785
ENSMUSG00000003458	Ncstn	-0.0428778	6.25017	0.426286	0.534014	76.704	77.6351	76.4304	73.6247	75.7023	74.5727
ENSMUSG00000003464	Pex19	0.151354	5.73812	0.0120738	0.0261593	47.3685	50.8717	50.4356	56.4905	52.7685	56.5024
ENSMUSG00000003500	Impdh1	-0.187297	6.63898	0.00312004	0.00784982	103.373	107.691	107.017	86.4316	93.8984	98.6337
ENSMUSG00000003526	Prodh	-0.261778	2.6874	0.079388	0.133697	6.47666	7.29267	6.85189	6.3157	5.69913	5.40145
ENSMUSG00000003527	Ess2	0.213013	5.31849	0.00140048	0.00380662	36.5106	35.4721	37.5441	40.5258	43.7391	42.3932
ENSMUSG00000003528	Slc25a1	0.00745352	5.34289	0.893516	0.929845	39.6854	40.4637	37.9679	41.0521	39.3103	38.5958
ENSMUSG00000003531	Dgcr6	0.279874	3.4807	0.00715723	0.0164636	8.76255	9.87696	10.737	12.7484	11.3639	12.0796
ENSMUSG00000003534	Ddr1	-1.03401	4.21409	1.12064e-13	1.1967e-12	26.0971	23.3295	25.4297	13.801	11.9819	10.9338
ENSMUSG00000003541	Ier3	2.4795	1.15922	6.46632e-20	1.25406e-18	0.698464	0.460217	0.812338	4.97069	3.22722	3.01172
ENSMUSG00000003545	Fosb	0.607888	2.79021	6.13799e-05	0.000217171	6.15918	5.381	6.25147	8.42094	7.82772	10.672
ENSMUSG00000003546	Klc4	0.324431	2.8266	0.0107186	0.0235365	6.73065	5.91202	6.56934	8.12855	7.38141	8.4459
ENSMUSG00000003549	Ercc1	-0.222054	5.33835	0.000588319	0.00173919	42.6698	42.8002	42.736	37.8358	37.1817	35.1585
ENSMUSG00000003559	As3mt	0.495831	2.7972	0.00242593	0.00623599	6.79415	4.84998	6.14551	10.3507	7.72473	7.07099
ENSMUSG00000003573	Homer3	0.885061	1.77969	6.49037e-08	3.64725e-07	2.53987	2.47809	1.76595	4.21047	3.81087	4.32116
ENSMUSG00000003575	Crtc1	-0.164697	5.61873	0.0053253	0.0126396	53.1467	52.5001	53.2611	44.3269	47.3783	49.4969
ENSMUSG00000003581	Rnf215	0.0732467	3.63233	0.415108	0.522924	12.2549	11.5762	12.3263	14.0934	11.8103	12.4397
ENSMUSG00000003604	Aven	-0.353031	5.51649	7.96407e-06	3.26944e-05	51.9403	54.4472	50.4709	46.3736	37.4563	39.6761
ENSMUSG00000003623	Crot	-0.296748	4.41064	0.0020069	0.00526515	24.1288	21.6656	24.4761	18.0115	18.8483	20.0672
ENSMUSG00000003644	Rps6ka1	-0.0182192	7.1699	0.766958	0.83299	149.217	151.128	136.826	151.869	140.83	139.259
ENSMUSG00000003660	Snrnp200	0.0337688	9.1321	0.500694	0.603857	544.23	550.844	539.957	598.179	542.997	533.565
ENSMUSG00000003662	Ciao1	0.297042	5.20615	0.00013934	0.000463367	32.7643	34.7995	31.8578	46.1982	37.1474	39.5779
ENSMUSG00000003680	Taf6l	-0.110839	4.78704	0.264889	0.364621	29.78	29.4185	25.7122	29.5318	26.6761	22.6861
ENSMUSG00000003721	Insig2	-0.162218	3.4849	0.151228	0.229511	13.5248	11.1868	11.6553	10.9355	10.8146	10.5083
ENSMUSG00000003731	Kpna6	-0.0261118	6.75736	0.580456	0.677123	105.722	109.425	106.593	102.63	105.915	107.276
ENSMUSG00000003746	Man1a	0.0843909	7.41796	0.0979575	0.159999	167.377	167.625	159.819	177.775	180.45	166.43
ENSMUSG00000003752	Itpkc	0.541851	4.28664	7.47681e-08	4.15488e-07	15.0487	15.435	17.3063	27.485	21.5606	21.3766
ENSMUSG00000003762	Coq8b	0.0856988	4.01483	0.43428	0.541416	17.2711	14.9394	15.5757	20.526	14.7285	15.746
ENSMUSG00000003778	Brd8	0.204449	6.58896	8.98396e-05	0.000308878	91.1813	84.4675	92.6771	105.028	101.795	102.3
ENSMUSG00000003779	Kif20a	0.376167	4.46967	0.000428393	0.00130736	19.7475	20.3912	16.5999	28.4792	24.7191	20.7547
ENSMUSG00000003808	Farsa	0.104401	6.76769	0.0525558	0.0939725	101.722	105.885	100.659	119.531	108.146	104.755
ENSMUSG00000003809	Gcdh	0.121025	4.06302	0.202958	0.29328	16.5091	15.6474	16.1408	19.8828	16.7884	16.2043
ENSMUSG00000003810	Mast2	-0.386734	7.61431	6.4237e-13	6.37552e-12	215.889	220.161	211.808	170.875	166.579	158.475
ENSMUSG00000003812	Dnase2a	0.281812	3.05112	0.0394309	0.0735035	7.30212	6.23063	9.11231	10.1753	9.06368	8.54411
ENSMUSG00000003813	Rad23a	-0.327162	6.74389	1.33781e-09	9.38556e-09	117.596	121.816	120.579	98.5367	95.7523	93.1995
ENSMUSG00000003814	Calr	-0.184195	9.38737	0.000733648	0.00213192	733.641	718.47	703.237	680.634	599.302	617.697
ENSMUSG00000003824	Syce2	0.190661	3.91356	0.119099	0.188685	14.9852	13.8419	12.291	18.5962	14.4882	14.011
ENSMUSG00000003847	Nfat5	0.57442	8.66853	2.70814e-15	3.4616e-14	318.373	338.861	316.882	419.234	513.643	517
ENSMUSG00000003848	Nob1	0.140061	6.57646	0.00566558	0.0133509	86.038	93.0346	89.3924	103.273	95.306	98.3718
ENSMUSG00000003865	Gys1	-0.595333	3.53266	1.41736e-06	6.5362e-06	12.5723	14.5499	13.3506	7.48528	9.81899	9.29704
ENSMUSG00000003868	Ruvbl2	-0.144512	7.39461	0.0106149	0.0233394	162.171	184.158	167.483	154.676	159.782	150.946
ENSMUSG00000003873	Bax	0.786868	5.45854	8.0012e-31	3.19527e-29	32.3198	31.1532	31.3633	58.9466	54.0044	51.0355
ENSMUSG00000003882	Il7r	-0.0336913	2.9864	0.936753	0.962201	6.41317	7.68208	8.26465	9.06421	6.69476	6.71089
ENSMUSG00000003923	Tfam	0.193074	6.24106	0.00523064	0.0124389	71.3068	70.5902	72.8985	90.2327	75.05	80.989
ENSMUSG00000003929	Zfp81	-0.0856365	4.53099	0.258695	0.357591	21.9699	23.9667	23.3812	19.181	23.1055	22.7188
ENSMUSG00000003934	Efnb3	-0.176927	0.741268	0.461576	0.566962	1.52392	1.87627	1.76595	1.40349	1.78527	1.40765
ENSMUSG00000003948	Mmd	-1.29202	5.33896	1.14532e-26	3.42784e-25	68.132	50.4469	55.7334	19.5319	23.9295	27.1382
ENSMUSG00000003949	Hlf	-0.0519116	1.37841	0.881276	0.921486	1.9049	2.7967	2.71956	2.16371	2.16292	2.91351
ENSMUSG00000003955	Fam162a	-0.865449	6.00988	4.82794e-33	2.21658e-31	84.5776	83.5471	81.9401	49.473	43.4645	44.7174
ENSMUSG00000003970	Rpl8	-0.367309	10.0088	4.06995e-08	2.35374e-07	1144.78	1200.6	1264.88	1033.79	872.414	893.727
ENSMUSG00000003992	Ssbp2	-0.325784	5.33596	8.94896e-05	0.000307831	45.6541	42.7648	44.2547	29.8242	37.9713	37.2536
ENSMUSG00000004018	Fancl	0.046516	4.37778	0.619311	0.709813	21.2079	20.7452	20.5204	24.6196	20.3246	19.969
ENSMUSG00000004040	Stat3	0.130326	7.76637	0.0840857	0.140521	216.778	216.125	187.191	237.482	231.193	210.002
ENSMUSG00000004043	Stat5a	1.05622	8.2195	5.02814e-15	6.26105e-14	170.806	173.608	187.685	428.942	331.339	346.708
ENSMUSG00000004054	Map3k11	0.0802679	6.82693	0.186469	0.273286	114.231	106.947	114.222	130.583	111.957	112.743
ENSMUSG00000004056	Akt2	0.123222	7.73926	0.0197338	0.0403525	205.221	201.894	209.406	213.447	227.759	229.742
ENSMUSG00000004069	Dnaja3	-0.470566	6.22724	8.28759e-19	1.45469e-17	90.6098	83.9365	89.7456	63.9173	61.9695	64.621
ENSMUSG00000004070	Hmox2	-0.375105	6.09084	8.74046e-07	4.17772e-06	84.2601	74.449	72.4746	65.4377	55.5494	57.3536
ENSMUSG00000004071	Cdip1	-0.0482851	5.94462	0.483409	0.587896	56.7661	62.3417	66.6117	59.122	58.7766	62.264
ENSMUSG00000004085	Map3k20	1.11002	2.60956	6.35986e-18	1.0287e-16	3.36533	4.03575	3.49658	8.2455	7.6904	7.92212
ENSMUSG00000004096	Cwc15	-0.0104485	5.72789	0.865209	0.909335	56.0041	51.7567	55.5568	48.0695	56.957	56.3715
ENSMUSG00000004099	Dnmt1	-0.141895	9.31417	0.00670131	0.0155216	660.239	676.413	609.288	599.466	600.846	563.387
ENSMUSG00000004100	Ppan	0.00989537	7.58799	0.828575	0.881124	183.061	195.238	185.284	189.881	188.93	189.116
ENSMUSG00000004105	Angptl2	-2.11768	4.37116	1.25987e-28	4.2728e-27	27.1131	33.8082	29.7739	4.79526	8.96068	6.90731
ENSMUSG00000004127	Trmt10a	0.275841	4.49074	0.00237226	0.00611784	20.5729	21.5594	19.1429	21.5202	26.7104	25.4032
ENSMUSG00000004187	Kifc2	0.00942039	0.748825	0.958535	0.97714	1.26993	1.20364	1.97787	1.6374	1.54495	1.40765
ENSMUSG00000004207	Psap	-0.201838	7.21014	0.00370656	0.00914146	164.012	156.792	158.088	155.787	125.999	135.233
ENSMUSG00000004221	Ikbkg	-0.205274	5.70946	0.00432208	0.0104833	57.909	53.1728	61.8083	49.4145	49.4039	51.0355
ENSMUSG00000004233	Wars2	-0.575533	3.70074	9.10363e-09	5.76364e-08	15.6837	16.497	15.6816	11.111	10.4026	10.7374
ENSMUSG00000004263	Atn1	0.174858	2.56685	0.105655	0.170551	6.22268	6.30143	5.89828	7.36832	6.86642	6.67815
ENSMUSG00000004264	Phb2	0.0205693	8.67501	0.694217	0.773084	407.014	420.957	392.748	443.795	404.158	391.196
ENSMUSG00000004266	Ptpn6	-0.422209	7.82394	2.80309e-10	2.12086e-09	277.925	262.713	246.703	181.46	205.375	199.821
ENSMUSG00000004267	Eno2	0.552816	1.91308	0.000283903	0.000900827	3.11134	3.11532	2.89616	4.03503	4.49751	4.68126
ENSMUSG00000004268	Emg1	-0.0862072	7.24496	0.21062	0.302216	155.059	154.527	158.653	165.612	139.32	137.131
ENSMUSG00000004270	Lpcat3	-0.609873	5.31901	4.3039e-15	5.38906e-14	47.813	49.668	47.2569	28.83	33.5082	32.1141
ENSMUSG00000004285	Atp6v1f	0.0485252	5.93494	0.43065	0.537884	60.2584	62.0231	58.8768	59.4144	65.5744	61.9693
ENSMUSG00000004317	Clcn5	0.00977739	3.9286	0.858167	0.903693	13.2073	14.1251	14.728	15.4384	13.0462	14.3711
ENSMUSG00000004319	Clcn3	-0.534646	7.03602	3.02977e-24	7.81947e-23	149.598	156.686	148.057	104.502	103.237	105.999
ENSMUSG00000004328	Hif3a	-1.33002	0.21444	1.32918e-06	6.15902e-06	1.58742	1.66386	1.62468	0.409351	0.583646	0.851137
ENSMUSG00000004356	Utp20	0.0878546	8.88765	0.0777454	0.131406	444.159	460.288	435.519	479.76	481.577	463.019
ENSMUSG00000004364	Cul3	0.0769244	7.68075	0.261236	0.360548	200.967	188.795	197.963	182.98	219.073	216.778
ENSMUSG00000004383	Large1	0.882741	2.31377	2.57534e-05	9.71275e-05	3.30183	2.37189	4.13233	7.54376	5.69913	5.04135
ENSMUSG00000004393	Ddx56	0.265601	7.14371	0.000166797	0.000547791	123.565	133.144	119.626	170.056	144.161	139.194
ENSMUSG00000004394	Tmed4	0.149981	4.51347	0.0515335	0.0924161	20.5729	21.0638	21.6859	26.257	22.7279	21.9986
ENSMUSG00000004446	Bid	-0.729285	4.83454	5.07624e-26	1.47671e-24	37.0186	36.2155	34.7539	20.8184	21.8009	22.1623
ENSMUSG00000004451	Ralb	-0.474093	3.35098	5.81814e-06	2.43741e-05	11.9374	11.7178	12.291	9.70747	7.99938	8.47864
ENSMUSG00000004455	Ppp1cc	-0.0537252	7.4794	0.445901	0.552536	179.061	175.767	173.77	189.997	159.129	160.865
ENSMUSG00000004460	Dnajb11	-0.00477804	6.35345	0.957641	0.976671	77.974	87.7952	81.5163	81.227	84.251	81.3818
ENSMUSG00000004462	Tbccd1	-0.0792093	4.78656	0.318789	0.423948	29.7165	26.4448	26.242	26.7833	25.7834	25.174
ENSMUSG00000004473	Clec11a	0.49024	1.38409	0.0137341	0.0293421	2.28588	1.84087	1.80127	2.16371	2.95256	2.84804
ENSMUSG00000004500	Zfp324	-0.499256	3.77939	3.96345e-07	1.9992e-06	17.3346	17.028	14.9753	11.2279	12.1536	11.2939
ENSMUSG00000004530	Coro1c	-0.0910314	7.82306	0.115663	0.184105	229.795	239.207	224.77	206.781	230.746	213.439
ENSMUSG00000004535	Tax1bp1	0.252541	7.23982	1.23973e-05	4.92173e-05	140.328	125.533	141.205	152.103	162.46	169.311
ENSMUSG00000004552	Ctse	-0.729584	3.06292	7.03333e-06	2.90747e-05	10.2865	9.13354	11.0195	3.8596	6.66043	7.43108
ENSMUSG00000004558	Ndrg2	-0.392127	3.47072	5.64694e-05	0.000201274	12.7628	11.824	13.28	9.99987	9.30401	9.6244
ENSMUSG00000004561	Mettl17	0.208271	4.82027	0.00156529	0.00420966	26.6686	27.5776	25.9242	31.2277	30.4526	31.0338
ENSMUSG00000004565	Pnpla6	-0.0322988	5.76187	0.592363	0.686918	54.0357	55.5801	55.3802	51.9291	52.5281	56.7316
ENSMUSG00000004567	Mcoln1	-0.37243	4.85057	1.71544e-07	9.11973e-07	33.3358	32.7108	33.0939	24.9704	24.5475	26.8763
ENSMUSG00000004568	Arhgef18	-0.732226	5.80459	7.23821e-21	1.49162e-19	76.323	68.1829	76.3244	46.7245	40.7866	45.5358
ENSMUSG00000004591	Pkn2	0.144485	6.92319	0.00363204	0.00898393	113.913	111.974	112.103	117.952	127.338	127.409
ENSMUSG00000004610	Etfb	0.386368	0.823876	0.160595	0.241313	1.20644	1.59306	2.01318	2.28067	1.57928	2.58615
ENSMUSG00000004612	Nkg7	2.12143	2.70238	8.88479e-23	2.06415e-21	2.73036	2.15948	1.90723	12.9823	9.13234	7.2674
ENSMUSG00000004626	Stxbp2	-0.3562	6.24943	3.31263e-12	3.09439e-11	83.4982	83.6179	85.4014	68.0108	64.819	64.9156
ENSMUSG00000004633	Chn2	-0.946084	2.68918	2.60233e-09	1.75983e-08	9.96898	7.36347	7.94678	4.09351	4.39451	4.41937
ENSMUSG00000004637	Wwox	-0.395186	4.27538	1.56558e-06	7.17808e-06	20.5094	22.9754	22.4982	14.9706	16.7541	18.2667
ENSMUSG00000004642	Slbp	-0.0791925	6.77978	0.202802	0.293117	113.342	122.418	107.158	112.221	110.206	102.595
ENSMUSG00000004661	Arid3b	-0.212476	4.8856	0.00752057	0.0172114	29.653	31.7196	32.105	26.4324	26.0924	28.2839
ENSMUSG00000004665	Cnn2	-0.68827	7.95432	7.24613e-28	2.32877e-26	335.263	292.981	335.637	187.892	206.576	202.964
ENSMUSG00000004667	Polr2e	-0.0497796	6.65068	0.47637	0.581378	103.182	104.009	104.968	95.6712	97.1599	108.455
ENSMUSG00000004677	Myo9b	0.0659436	8.05997	0.184515	0.270804	271.067	260.341	252.46	288.885	269.679	262.15
ENSMUSG00000004698	Hdac9	1.85714	0.541795	2.27488e-10	1.73875e-09	0.761961	0.495618	0.388509	1.46197	2.23159	1.83322
ENSMUSG00000004707	Ly9	-0.114823	6.91307	0.0389897	0.0728016	127.565	124.825	115.211	117.016	115.974	106.425
ENSMUSG00000004748	Mtfp1	0.271385	2.61618	0.0469465	0.0854021	5.20673	5.80581	4.94466	6.90049	5.73346	6.77636
ENSMUSG00000004768	Rab23	-0.147245	4.3267	0.0751362	0.127587	22.8588	20.9222	18.931	19.7073	19.4663	17.2519
ENSMUSG00000004771	Rab11a	0.127139	4.87132	0.103441	0.167476	28.4465	28.7105	28.1846	33.1575	29.9376	30.4445
ENSMUSG00000004788	Eif2b2	-0.0467501	5.47103	0.455943	0.561691	46.1621	44.3224	45.6322	46.666	42.3315	43.1461
ENSMUSG00000004789	Dlst	0.22667	7.67918	1.64933e-05	6.43057e-05	183.569	194.495	173.77	224.792	214.782	206.728
ENSMUSG00000004798	Ulk2	0.33361	4.78377	9.50426e-06	3.8583e-05	24.8272	23.5419	25.8182	34.2101	30.0749	29.7243
ENSMUSG00000004815	Dgkq	0.0444199	4.95075	0.461709	0.567023	29.526	31.1886	31.1867	34.6779	30.1436	30.8374
ENSMUSG00000004837	Grap	0.0820057	6.72213	0.356827	0.463432	92.1337	99.8671	102.814	116.724	96.7823	99.3539
ENSMUSG00000004843	Chmp2b	-0.0515235	4.07606	0.545512	0.646189	16.0012	17.0634	18.4365	14.4443	17.0974	17.9394
ENSMUSG00000004846	Plod3	0.0298136	4.46033	0.717069	0.791997	21.7794	23.0463	19.9552	24.1517	22.5562	19.7726
ENSMUSG00000004849	Ap1s1	-0.247598	5.29256	0.000190334	0.000620562	41.9713	42.871	43.4071	39.3562	33.5425	35.8787
ENSMUSG00000004865	Srpk1	-0.217094	8.47343	4.17734e-06	1.79515e-05	374.567	387.113	364.28	314.499	323.546	330.241
ENSMUSG00000004880	Lbr	0.0668746	7.42335	0.161701	0.242705	170.044	162.527	167.801	171.577	180.724	171.242
ENSMUSG00000004885	Crabp2	1.05424	4.62068	2.383e-11	2.02938e-10	13.7788	13.9127	14.4455	35.5551	27.2254	25.1086
ENSMUSG00000004895	Prcc	0.295175	6.40755	9.83253e-08	5.37108e-07	76.45	75.865	77.2074	100.057	88.5769	93.6906
ENSMUSG00000004896	Rrnad1	-0.171622	4.89423	0.0333824	0.0636974	33.6533	29.9495	30.2684	28.0698	27.5344	27.4328
ENSMUSG00000004897	Hdgf	-0.086303	8.82486	0.0783082	0.132142	460.161	483.263	457.558	463.444	423.212	433.949
ENSMUSG00000004929	Thop1	-0.144575	6.17455	0.051614	0.0925091	72.8942	83.1223	75.0882	73.7417	67.4283	68.582
ENSMUSG00000004931	Apba3	0.0133895	4.44243	0.906132	0.939687	22.0969	20.6036	20.4497	21.2278	21.4232	20.8529
ENSMUSG00000004933	Matk	-0.713647	0.874937	0.00309592	0.00779639	2.03189	2.30109	2.50765	1.40349	1.02996	1.76775
ENSMUSG00000004934	Pias4	-0.0227825	5.06296	0.836962	0.887038	32.9548	33.4542	34.8952	37.8358	31.7572	30.9356
ENSMUSG00000004936	Map2k1	-0.274431	5.73007	5.70211e-05	0.000202919	60.1949	57.5625	57.5347	53.5665	46.005	45.8959
ENSMUSG00000004937	Sgta	-0.0390385	6.42687	0.482974	0.587578	83.8157	86.7332	83.7767	85.7298	81.1955	81.1854
ENSMUSG00000004945	Tmem242	-0.344079	4.89672	5.81674e-07	2.85196e-06	35.4312	34.3747	31.7871	28.3622	25.9551	25.8287
ENSMUSG00000004947	Dtx2	0.0296389	5.08267	0.66916	0.752255	30.5419	34.1977	35.1424	34.2685	31.8259	36.3698
ENSMUSG00000004952	Rasa4	0.500548	2.28759	0.000304956	0.000960406	3.55582	4.31896	3.63786	5.67244	5.52747	5.30324
ENSMUSG00000004980	Hnrnpa2b1	0.279024	9.32958	5.7039e-05	0.000202929	611.283	629.683	680.951	777.3	772.335	782.817
ENSMUSG00000004994	Ccdc130	0.302714	3.62057	0.000311258	0.000977061	10.8579	10.7974	10.4544	13.7425	12.7029	13.2581
ENSMUSG00000004996	Mri1	-0.123424	6.2571	0.0768217	0.130105	76.5135	79.4759	77.3487	78.303	72.0975	64.621
ENSMUSG00000005034	Prkacb	-0.214758	6.99827	0.000220903	0.000713679	136.708	131.834	142.23	121.168	114.978	118.079
ENSMUSG00000005043	Sgsh	-0.573244	4.368	8.22594e-13	8.0576e-12	26.4781	24.7455	25.3591	15.7893	17.3721	17.8411
ENSMUSG00000005054	Cstb	-0.249443	3.37368	0.0246106	0.0488592	12.3819	10.8328	12.4676	8.5379	11.2953	9.78808
ENSMUSG00000005057	Sh2b2	-0.91699	1.19538	8.12788e-07	3.89873e-06	3.04784	3.18612	2.71956	1.05262	1.44195	2.02964
ENSMUSG00000005069	Pex5	0.392742	5.1015	3.88952e-05	0.00014224	26.5416	31.755	29.9505	45.0871	33.2335	38.5958
ENSMUSG00000005078	Jkamp	-0.538651	3.7121	4.90194e-08	2.80247e-07	16.5091	15.966	15.6463	11.0525	11.5699	10.4428
ENSMUSG00000005087	Cd44	1.08875	7.2142	6.8211e-19	1.20828e-17	75.2436	88.8573	80.8806	181.109	171.077	169.409
ENSMUSG00000005089	Slc1a2	4.76631	2.79674	1.88057e-65	3.29661e-63	0.19049	0.389414	0.494466	11.9881	10.8146	9.00241
ENSMUSG00000005102	Eif2ak4	-0.118345	5.59269	0.0475937	0.0864048	50.7974	52.7834	48.3164	45.2041	47.138	47.3036
ENSMUSG00000005103	Wdr1	0.00539211	8.76343	0.924582	0.9534	435.651	423.01	418.389	464.672	416.277	401.475
ENSMUSG00000005107	Slc2a9	-0.0940267	3.34045	0.496295	0.599946	8.44506	10.408	12.3617	10.1168	9.64733	9.9845
ENSMUSG00000005124	Ccn4	0.467218	1.17422	0.0647381	0.112405	1.33343	1.55766	1.65999	1.98828	2.19726	2.16058
ENSMUSG00000005125	Ndrg1	0.378835	3.68723	0.00176322	0.00468411	12.2549	9.80616	12.1851	16.7834	13.3552	14.4693
ENSMUSG00000005142	Man2b1	-0.519173	6.40742	2.75637e-19	5.07577e-18	96.4515	97.6368	100.624	70.1745	68.3896	67.4363
ENSMUSG00000005150	Wdr83	0.0011569	3.65898	0.9841	0.99486	13.7788	11.8594	13.6331	14.5027	13.2865	11.654
ENSMUSG00000005161	Prdx2	-0.0563323	6.4754	0.548755	0.649005	89.4669	96.327	82.258	100.233	83.0494	75.1947
ENSMUSG00000005198	Polr2a	-0.371485	8.6732	5.31615e-16	7.21905e-15	459.335	469.421	465.152	350.989	364.024	362.257
ENSMUSG00000005204	Senp3	-0.0111711	7.10687	0.864527	0.90883	132.264	142.03	140.393	143.975	134.788	133.858
ENSMUSG00000005225	Plekha8	-1.18105	3.58173	1.86921e-18	3.16173e-17	17.9061	18.2671	13.5978	7.89463	7.45007	6.64542
ENSMUSG00000005233	Spc25	0.41595	3.43718	0.00032651	0.00102209	9.52451	9.23974	8.05274	14.0349	11.6043	10.3773
ENSMUSG00000005262	Ufd1	0.00377052	5.9368	0.917711	0.948343	61.9728	61.7045	61.2785	65.7301	59.6349	60.6599
ENSMUSG00000005267	Zfp287	-1.07479	3.24281	6.30114e-17	9.3362e-16	11.7469	13.2755	13.6685	5.61396	7.00375	5.72881
ENSMUSG00000005299	Letm1	0.0757884	6.96575	0.219886	0.313182	116.453	125.71	116.094	136.84	122.394	119.323
ENSMUSG00000005312	Ubqln1	0.180649	7.57883	0.000247428	0.000793299	177.727	178.989	171.827	192.629	203.143	202.636
ENSMUSG00000005354	Txn2	-0.138625	7.4705	0.00826618	0.0187272	184.839	187.45	176.242	175.963	164.073	158.835
ENSMUSG00000005362	Crbn	-0.0294597	5.80834	0.646533	0.732861	64.1317	52.0753	58.7355	55.7302	55.8584	58.9576
ENSMUSG00000005370	Msh6	-0.000424149	7.5623	0.989555	0.999328	185.283	196.902	179.527	204.091	182.716	175.76
ENSMUSG00000005371	Fbxo11	0.709559	6.89605	2.53261e-38	1.56813e-36	88.5144	82.9099	90.3461	143.741	137.706	146.428
ENSMUSG00000005374	Tbl2	-0.230504	5.60524	0.00209649	0.00547995	53.2737	55.5447	46.7977	46.8415	44.1854	41.8039
ENSMUSG00000005378	Bud23	-0.013989	5.81052	0.87979	0.920661	57.0835	57.1377	54.6385	62.4553	52.4595	52.9669
ENSMUSG00000005410	Mcm5	-0.0752323	9.02914	0.144751	0.221149	532.483	553.641	506.439	502.859	518.484	490.255
ENSMUSG00000005413	Hmox1	0.49526	1.49156	0.00426935	0.0103628	1.9049	2.08868	2.15446	3.33329	3.05556	2.52068
ENSMUSG00000005417	Mprip	-0.114178	6.66784	0.0344279	0.0654611	110.929	103.761	101.507	100.759	95.2716	95.8839
ENSMUSG00000005442	Cic	-0.0146435	7.50367	0.789697	0.850414	185.982	183.06	198.104	187.483	178.664	195.467
ENSMUSG00000005447	Pafah1b3	0.34144	1.86744	0.0372152	0.0699041	4.00029	3.11532	3.03744	4.6783	3.98253	4.05927
ENSMUSG00000005465	Il27ra	-0.0369992	7.01209	0.484021	0.588376	131.057	132.861	129.974	132.981	127.75	123.71
ENSMUSG00000005469	Prkaca	-0.644529	5.87696	2.18814e-31	9.08787e-30	75.8786	72.3249	73.8168	46.9584	47.9276	46.878
ENSMUSG00000005470	Asf1b	-0.247199	4.7808	0.00824602	0.0186847	29.5895	33.2064	26.6305	22.8067	28.5643	23.7009
ENSMUSG00000005481	Ddx39a	-0.129131	7.84759	0.0377581	0.0707662	232.906	254.889	237.061	242.979	212.413	208.627
ENSMUSG00000005483	Dnajb1	0.637316	6.59592	6.18867e-37	3.49518e-35	74.0372	75.0862	74.4172	115.846	120.162	111.859
ENSMUSG00000005493	Msh4	-1.24718	1.72003	6.26766e-13	6.22981e-12	4.95274	4.74378	3.7085	2.04676	2.05993	1.53859
ENSMUSG00000005501	Usp40	-0.0938765	5.40927	0.137299	0.211995	42.8603	43.225	45.8088	42.8064	40.6149	40.6909
ENSMUSG00000005505	Kbtbd4	0.0573284	5.2086	0.539701	0.641105	37.0186	34.6579	32.4935	39.7655	36.3921	32.3432
ENSMUSG00000005506	Celf1	0.00149148	8.59976	0.972312	0.985823	389.616	389.875	384.871	394.79	382.323	388.642
ENSMUSG00000005510	Ndufs3	-0.0934981	5.73925	0.178763	0.263608	54.6072	56.3589	59.6891	55.3794	52.2878	52.836
ENSMUSG00000005514	Por	-0.436234	5.45588	8.74614e-11	7.00626e-10	52.5753	52.3585	48.3164	40.2334	35.1904	38.072
ENSMUSG00000005533	Igf1r	-0.243855	8.81163	0.000268588	0.000855047	478.13	464.111	467.306	351.984	411.402	425.961
ENSMUSG00000005534	Insr	0.233721	5.67247	9.50858e-05	0.000325671	47.1781	47.2961	46.7624	54.8531	52.2192	58.8594
ENSMUSG00000005540	Fcer2a	1.007	1.18895	0.448115	0.554668	5.01624	0.0708026	0.282552	0.175436	5.11549	5.40145
ENSMUSG00000005566	Trim28	-0.131316	8.95371	0.0650136	0.112785	498.449	539.728	498.811	534.437	445.253	424.75
ENSMUSG00000005575	Ube2m	-0.202245	6.70741	0.00495147	0.0118331	111.119	113.355	107.794	84.034	103.923	100.041
ENSMUSG00000005580	Adcy9	-0.394799	1.85392	0.0150648	0.0318722	4.25428	3.85874	3.67318	2.63154	3.57054	2.58615
ENSMUSG00000005583	Mef2c	1.66488	-0.206274	0.155001	0.234264	0.952451	0.0708026	0.105957	0	1.8196	1.60407
ENSMUSG00000005609	Ctr9	-0.128581	6.22089	0.0239863	0.0477955	77.339	71.3336	75.0176	69.5312	69.3509	65.5703
ENSMUSG00000005610	Eif4g2	-0.00646683	10.6017	0.888798	0.926258	1537.19	1569.84	1477.08	1505.01	1552.64	1505.69
ENSMUSG00000005615	Pcyt1a	0.209613	4.6366	0.0145829	0.0309887	20.9539	23.4711	23.6991	26.4909	27.1224	25.5996
ENSMUSG00000005621	Zfp592	0.120921	7.57837	0.0118435	0.0257345	179.061	180.617	183.376	195.378	199.023	196.22
ENSMUSG00000005625	Psmd4	0.208596	7.05336	3.49626e-05	0.000129047	120.009	124.577	123.299	149.472	139.663	137.033
ENSMUSG00000005656	Snx6	-0.108595	5.84896	0.066696	0.115197	61.5918	60.3592	59.0181	50.7596	57.369	58.7612
ENSMUSG00000005667	Mthfd2	-0.393617	6.4964	2.95928e-09	1.98432e-08	101.341	112.328	93.6307	80.5837	80.4402	73.2305
ENSMUSG00000005674	Tomm40l	-0.197256	5.04614	0.0124873	0.0269729	34.6692	34.7995	36.8377	31.9879	29.1136	31.8849
ENSMUSG00000005682	Pan2	0.169357	5.34132	0.00916847	0.0205336	37.0186	39.2601	36.8731	43.7421	42.0225	41.8694
ENSMUSG00000005683	Cs	-0.220838	7.93217	3.08062e-06	1.34832e-05	253.542	269.616	252.602	229.646	220.035	216.778
ENSMUSG00000005686	Ampd3	-1.62975	1.62243	3.64306e-22	8.20936e-21	4.25428	4.92078	4.97998	1.75436	1.40762	1.53859
ENSMUSG00000005687	Bcas2	-0.133496	6.15106	0.0172321	0.0358672	79.2439	72.1833	73.4282	65.6716	69.8659	68.5166
ENSMUSG00000005696	Sh2d1a	0.119547	2.01699	0.370386	0.477003	3.23833	3.92955	3.77914	4.79526	3.70787	3.79738
ENSMUSG00000005698	Ctcf	-0.0237514	7.55874	0.61497	0.706036	193.474	183.166	189.628	178.302	193.462	184.369
ENSMUSG00000005699	Pard6a	-0.186959	2.56872	0.199427	0.289009	6.66715	5.73501	6.46338	6.72506	4.7035	5.36871
ENSMUSG00000005718	Tfap4	0.112432	6.10065	0.233309	0.328899	62.1633	68.1475	66.541	58.5372	75.4277	78.4028
ENSMUSG00000005732	Ranbp1	0.168691	6.80972	0.065228	0.11311	105.722	106.77	107.935	140.992	108.627	111.303
ENSMUSG00000005763	Cd247	-0.194046	7.06513	0.0595934	0.104698	137.47	140.649	124.358	106.373	129.466	115.624
ENSMUSG00000005774	Rfx5	0.262195	5.48651	4.35708e-05	0.000158096	41.0189	38.552	41.8177	48.0695	47.1723	50.1189
ENSMUSG00000005779	Psmb4	-0.00983535	7.32527	0.91296	0.94488	160.71	160.58	172.286	187.834	152.641	150.815
ENSMUSG00000005802	Slc30a4	0.152632	5.22339	0.0152641	0.0322636	35.0502	34.6933	36.2726	38.8884	39.3103	39.6434
ENSMUSG00000005803	Sqor	-0.464156	0.295405	0.118622	0.188128	1.46042	1.13284	1.87191	1.05262	1.09863	1.08029
ENSMUSG00000005804	Bloc1s6	-0.176093	4.97449	0.0167813	0.0350587	34.8597	32.0736	34.542	32.6896	27.5	29.9535
ENSMUSG00000005813	Metap1	0.0967798	7.34406	0.0425656	0.0785334	149.281	154.208	157.064	167.308	163.696	162.24
ENSMUSG00000005823	Gpr108	0.18259	5.09501	0.00964044	0.021466	30.8594	30.8345	30.6922	31.2277	36.6667	36.2388
ENSMUSG00000005824	Tnfsf14	0.0898066	3.17305	0.377637	0.48417	7.36562	8.70872	9.04167	8.83029	8.96068	9.23157
ENSMUSG00000005846	Rsl1d1	0.235465	8.50795	2.92209e-06	1.28117e-05	320.976	331.569	309.112	393.679	377.997	361.046
ENSMUSG00000005871	Apc	-0.276723	7.13228	1.60885e-06	7.35837e-06	158.615	148.473	155.474	115.788	133.277	131.632
ENSMUSG00000005873	Reep5	0.633476	6.23207	1.3262e-17	2.08394e-16	59.5599	55.1906	63.8568	97.8934	87.8902	91.6609
ENSMUSG00000005881	Ergic3	-0.0832392	5.58711	0.138644	0.213631	47.94	48.8184	49.8705	46.5491	46.417	45.7323
ENSMUSG00000005882	Uqcc1	-0.171122	5.1558	0.0164961	0.0345427	36.7011	40.1451	38.1799	36.4323	34.5038	31.9504
ENSMUSG00000005883	Spo11	0.363689	0.115717	0.231565	0.32702	0.761961	0.778829	0.988933	0.93566	1.23596	1.08029
ENSMUSG00000005886	Ncoa2	-0.242064	7.93893	6.79465e-05	0.000238467	269.544	261.262	267.188	201.927	230.815	240.937
ENSMUSG00000005893	Nr2c2	0.179228	7.37389	0.0007707	0.00222904	158.234	152.403	164.445	177.775	175.609	184.435
ENSMUSG00000005897	Nr2c1	-0.338845	4.03851	0.000333725	0.00104068	18.795	17.1696	19.3548	15.263	14.6598	13.9128
ENSMUSG00000005899	Smpd4	0.0162251	6.87196	0.779116	0.842542	116.58	120.152	105.357	113.917	118.377	113.267
ENSMUSG00000005907	Pex1	-0.482877	4.61171	6.83218e-10	4.95278e-09	26.6686	28.0732	30.6922	21.0523	20.4276	20.0672
ENSMUSG00000005917	Otx1	2.33484	-0.0651843	2.7497e-13	2.85284e-12	0.126993	0.28321	0.317871	1.40349	1.40762	1.24397
ENSMUSG00000005936	Kctd20	0.180585	6.22459	0.00155692	0.00419048	67.878	67.7935	70.7793	83.7416	75.4277	75.6857
ENSMUSG00000005947	Itgae	0.987357	1.11225	0.00744757	0.0170646	1.65091	0.495618	1.83659	2.45611	3.12422	2.19332
ENSMUSG00000005949	Ctns	-0.219934	2.84604	0.0455285	0.0831589	7.6831	7.89449	7.69955	6.78353	6.00812	7.23467
ENSMUSG00000005951	Shpk	0.0996574	1.98264	0.456705	0.56231	3.55582	3.54013	3.74382	3.91808	4.08552	3.66644
ENSMUSG00000005968	Tuft1	-0.361469	2.35203	0.01506	0.0318671	5.27023	5.84122	5.9336	5.14613	4.56617	3.86285
ENSMUSG00000005973	Rcn1	0.179311	4.77176	0.052767	0.0942627	26.7321	24.0021	27.8667	32.2803	27.294	29.6589
ENSMUSG00000005981	Trap1	-0.311999	7.32035	2.85751e-10	2.15961e-09	179.632	179.697	174.158	137.484	146.324	145.283
ENSMUSG00000005982	Naa60	-0.399177	5.67364	3.1791e-12	2.9779e-11	59.9409	56.8899	60.3955	42.8649	45.5931	45.4376
ENSMUSG00000005983	1700037C18Rik	-0.127602	2.40853	0.359552	0.465985	5.7782	5.02699	5.05062	5.20461	4.25718	5.00862
ENSMUSG00000005986	Ankrd13d	-0.314297	1.6754	0.17181	0.255434	2.53987	3.07991	4.73275	3.04089	2.71224	2.78256
ENSMUSG00000006005	Tpr	0.136612	9.35846	0.00593976	0.0139265	615.41	629.471	593.148	641.629	692.204	686.017
ENSMUSG00000006010	Odr4	-0.0934085	4.84046	0.132215	0.20558	29.2085	29.5601	28.7144	25.3798	28.53	27.5965
ENSMUSG00000006019	Dhx34	0.261223	5.29424	0.000335579	0.00104538	37.2091	36.2155	32.8467	44.6778	41.6449	40.9855
ENSMUSG00000006021	Kptn	-0.252068	3.41373	0.0442526	0.0811689	12.9533	11.5054	11.7259	11.9881	9.68166	8.93694
ENSMUSG00000006024	Napa	0.16195	6.77264	0.001438	0.0038984	100.642	107.974	100.977	114.034	117.073	115.493
ENSMUSG00000006050	Sra1	0.237812	5.50644	0.000315097	0.000987961	43.1778	38.9768	40.4756	48.3034	48.374	47.4345
ENSMUSG00000006057	Atp5g1	-0.00215882	7.04233	0.995503	1	129.406	139.871	129.444	142.103	131.835	125.117
ENSMUSG00000006058	Snf8	0.0859953	5.23922	0.27677	0.377396	36.8281	37.4546	36.4139	44.8532	36.9757	36.3698
ENSMUSG00000006095	Tbcb	-0.038352	4.68767	0.623387	0.713212	25.9702	26.905	26.5599	25.4383	26.0237	25.927
ENSMUSG00000006127	Inpp5k	0.258155	5.2239	0.000188338	0.0006145	34.0977	33.2772	37.9679	39.4147	42.1942	44.1937
ENSMUSG00000006134	Crkl	-0.0322372	6.79575	0.556287	0.656139	113.024	111.054	108.571	112.221	105.983	107.243
ENSMUSG00000006154	Eps8l1	-0.903882	4.27113	0.00175952	0.00467611	15.8107	18.3025	34.1182	8.07007	10.6773	17.6447
ENSMUSG00000006169	Clint1	-0.21604	8.09874	0.00149066	0.00402741	294.117	276.661	296.998	221.518	256.53	268.108
ENSMUSG00000006179	Prss16	0.0748249	0.702258	0.779634	0.842808	1.65091	1.62846	1.51872	2.33915	1.9226	0.916609
ENSMUSG00000006191	Cdkal1	-0.12819	6.00269	0.0717191	0.122524	64.4492	68.0413	67.5653	54.5607	61.9695	66.0613
ENSMUSG00000006215	Zbtb17	0.252457	5.94361	2.64936e-05	9.95854e-05	54.9247	58.306	56.9696	73.6247	64.6474	65.603
ENSMUSG00000006221	Hspb7	3.43721	0.0418781	5.5307e-11	4.54372e-10	0.126993	0.141605	0.070638	1.1111	1.37328	1.24397
ENSMUSG00000006262	Mob1b	0.190892	6.02814	0.010091	0.0223402	58.2265	63.2975	59.8657	61.4612	73.7797	71.4301
ENSMUSG00000006273	Atp6v1b2	0.304573	6.53443	8.01342e-07	3.85066e-06	81.5298	81.246	83.4235	110.7	95.3403	98.8956
ENSMUSG00000006276	Eps15l1	0.018709	6.61845	0.740312	0.81156	96.3245	98.1678	99.1758	95.7882	100.215	101.318
ENSMUSG00000006281	Tep1	-0.313873	5.33871	7.51933e-06	3.09439e-05	42.9238	46.3757	43.4424	38.7714	34.6411	34.111
ENSMUSG00000006288	Ttc5	0.052074	5.43114	0.500837	0.603975	44.0667	39.8973	44.5726	46.783	42.1255	44.4556
ENSMUSG00000006289	Osgep	-0.462699	4.6046	2.25864e-08	1.35559e-07	27.8116	29.5955	29.1029	24.3856	19.2603	19.969
ENSMUSG00000006299	Aamp	0.0873767	6.89486	0.2879	0.389581	116.707	118.665	125.842	145.261	115.459	123.873
ENSMUSG00000006301	Tmbim1	0.856163	3.6927	7.71004e-18	1.23746e-16	8.69905	8.74412	8.75912	17.4851	15.5868	14.764
ENSMUSG00000006304	Arpc2	0.078283	8.84367	0.155913	0.235456	454.7	424.108	438.097	489.175	455.519	445.8
ENSMUSG00000006307	Kmt2b	-0.00499106	7.52	0.92204	0.951573	187.887	187.096	184.401	190.114	182.819	184.73
ENSMUSG00000006310	Zbtb32	1.02228	2.64901	7.15083e-09	4.58101e-08	3.74631	4.38976	3.00212	7.4268	8.30837	6.87457
ENSMUSG00000006315	Tmem147	-0.14073	5.25345	0.04947	0.0893425	37.5901	41.3133	38.2505	31.9879	38.04	35.9114
ENSMUSG00000006333	Rps9	-0.852033	9.48642	3.21871e-37	1.85654e-35	934.291	943.728	948.457	586.133	485.594	495.133
ENSMUSG00000006335	Tfpt	-0.0605028	3.97169	0.636312	0.723645	14.1598	16.1784	17.2357	16.7834	14.5225	14.8949
ENSMUSG00000006342	Susd2	-0.115683	1.27502	0.536977	0.639107	2.34938	2.6905	2.54297	1.98828	2.05993	2.88077
ENSMUSG00000006344	Ggt5	-0.283044	1.03863	0.259523	0.358404	2.53987	1.66386	2.33106	2.28067	1.16729	1.96416
ENSMUSG00000006356	Crip2	1.64131	1.61019	1.73038e-18	2.94535e-17	1.46042	1.06204	1.55404	3.62568	4.29152	4.51757
ENSMUSG00000006360	Crip1	-0.0609066	4.00296	0.55027	0.650175	17.8426	15.1872	18.4012	17.7775	15.1405	16.499
ENSMUSG00000006369	Fbln1	-0.569434	1.60057	0.0169887	0.0354207	3.11134	4.56677	3.42595	2.16371	2.26592	3.04445
ENSMUSG00000006373	Pgrmc1	-0.0612225	5.42832	0.31283	0.417466	43.0508	42.7648	45.4909	42.631	40.3746	43.1134
ENSMUSG00000006378	Gcat	-0.650577	1.1296	0.027834	0.0543552	2.79386	2.5843	2.71956	2.69002	1.51061	1.14576
ENSMUSG00000006390	Elovl1	0.0199684	5.95453	0.777658	0.841446	64.2587	63.0851	60.8547	59.7653	64.8534	65.4066
ENSMUSG00000006392	Med8	0.154361	5.9383	0.0191032	0.0392713	59.0519	56.5713	58.0998	70.4084	62.7248	60.7254
ENSMUSG00000006395	Hyi	0.406336	3.29111	0.00226938	0.00587722	8.06408	7.64668	10.4897	12.6899	10.437	11.9487
ENSMUSG00000006398	Cdc20	0.214807	4.10598	0.0621615	0.108517	14.6042	15.612	16.9884	21.8711	17.3034	16.2698
ENSMUSG00000006412	Pfdn2	0.008505	5.49872	0.90921	0.941983	45.6541	45.8093	49.4113	45.438	47.1723	49.0386
ENSMUSG00000006418	Rnf114	0.762348	6.8861	1.5353e-34	7.64704e-33	89.6574	87.4766	78.1257	149.004	148.04	135.429
ENSMUSG00000006423	Steep1	0.14974	5.79155	0.0107624	0.0236185	49.5909	52.5709	51.1419	54.9115	59.4632	55.7495
ENSMUSG00000006442	Srm	0.178204	8.13115	0.00497305	0.0118765	242.684	286.397	250.659	293.68	304.286	285
ENSMUSG00000006445	Epha2	2.07185	-0.0810549	6.02151e-09	3.90011e-08	0.19049	0.354013	0.176595	1.28653	1.02996	0.949345
ENSMUSG00000006456	Rbm14	-0.047758	6.81801	0.486318	0.590668	114.929	121.851	111.22	99.9987	120.128	115.886
ENSMUSG00000006463	Zdhhc24	-0.195565	3.46533	0.0381116	0.0713287	12.9533	11.0452	11.3021	10.4677	9.92198	10.1809
ENSMUSG00000006464	Bbs1	-0.451964	1.49906	0.0121931	0.0263789	3.17484	3.61093	2.93148	2.39763	2.47191	2.25879
ENSMUSG00000006471	Ndor1	0.0141946	4.48406	0.888255	0.925986	23.0493	22.1612	19.5667	22.5143	21.7322	20.9838
ENSMUSG00000006476	Nsmf	-0.284746	4.38307	0.000257108	0.000821212	22.7953	22.409	25.0059	19.6489	19.226	18.9869
ENSMUSG00000006494	Pdk1	-0.322598	6.91967	3.00088e-06	1.3147e-05	135.946	133.215	128.844	120.993	100.044	98.0445
ENSMUSG00000006498	Ptbp1	-0.0228517	9.68322	0.736618	0.808232	812.758	849.879	803.084	724.376	853.565	848.355
ENSMUSG00000006517	Mvd	-0.915089	3.48046	2.12256e-16	2.98752e-15	14.9217	16.1076	14.7634	7.07593	8.17105	8.806
ENSMUSG00000006519	Cyba	-0.210769	5.44607	0.060397	0.10593	48.829	49.137	46.4798	52.2215	35.4651	37.7774
ENSMUSG00000006526	Stimate	-0.246276	3.93658	0.00363191	0.00898393	16.8266	16.851	16.5646	14.4443	13.8358	14.142
ENSMUSG00000006527	Sfmbt1	0.440481	6.36314	1.72137e-17	2.68613e-16	67.3065	71.3336	65.5168	90.1742	93.2117	93.5596
ENSMUSG00000006567	Atp7b	-0.98401	0.543158	0.0178414	0.0369702	2.22238	1.20364	1.44808	1.22805	0.48065	0.785665
ENSMUSG00000006575	Rundc3a	-0.461277	0.796807	0.0735066	0.125182	1.9049	1.80547	2.36637	1.87132	1.54495	1.14576
ENSMUSG00000006585	Cdt1	-0.184895	6.85301	0.00595061	0.013945	117.342	130.348	111.396	114.501	103.134	99.0593
ENSMUSG00000006587	Snai3	0.136584	0.45151	0.691059	0.770609	1.07944	0.955835	1.37744	1.46197	1.37328	0.982082
ENSMUSG00000006589	Aprt	0.00453122	6.51717	0.92225	0.95165	84.5141	102.097	95.9265	103.741	88.8859	92.021
ENSMUSG00000006599	Gtf2h1	0.301884	6.91996	1.77992e-09	1.22892e-08	103.944	110.523	105.18	134.326	130.737	129.7
ENSMUSG00000006638	Abhd1	-0.177023	1.33245	0.497805	0.601286	3.17484	1.87627	3.03744	3.04089	2.16292	1.9969
ENSMUSG00000006641	Slc5a6	-0.255392	4.60972	0.000534634	0.00159692	25.3987	28.144	25.7476	22.9821	22.3845	21.4748
ENSMUSG00000006673	Qrich1	-0.104811	7.69873	0.149665	0.227501	204.586	213.682	213.503	172.103	208.259	206.564
ENSMUSG00000006675	P4htm	-0.978763	2.35923	2.44656e-11	2.08089e-10	6.03219	6.62004	6.74593	3.80112	2.84957	3.40455
ENSMUSG00000006676	Usp19	0.131319	7.46042	0.0445754	0.0816944	166.234	171.307	168.401	207.892	174.236	173.141
ENSMUSG00000006678	Pola1	0.0885951	7.09882	0.115318	0.183709	133.534	139.127	122.345	143.214	141.723	135.167
ENSMUSG00000006699	Cdc42	-0.0360574	8.89612	0.499786	0.603193	490.131	454.73	440.322	433.854	463.827	452.118
ENSMUSG00000006705	Pknox1	-0.0443643	6.24842	0.447247	0.553848	77.974	78.9803	82.8584	81.4609	77.2129	74.7037
ENSMUSG00000006715	Gmnn	-0.0307843	5.43585	0.786123	0.847464	44.5112	45.7385	42.842	52.2215	39.6879	39.0541
ENSMUSG00000006717	Acot13	-0.365928	3.22161	0.0017507	0.00465373	11.2389	9.87696	10.9489	6.49114	9.51	8.38043
ENSMUSG00000006724	Cyp27b1	-0.596699	-0.0483228	0.138343	0.213289	1.01595	0.991237	1.3068	1.28653	0.411985	0.654721
ENSMUSG00000006728	Cdk4	-0.0416754	8.24885	0.487032	0.591396	307.388	311.886	291.488	323.037	287.257	275.343
ENSMUSG00000006731	B4galnt1	0.34247	8.85606	6.56447e-08	3.68582e-07	413.935	404.46	416.941	576.834	488.271	502.04
ENSMUSG00000006732	Mettl1	-0.318261	5.87178	5.47274e-06	2.30487e-05	61.6553	66.9793	64.104	58.0109	49.1293	48.5148
ENSMUSG00000006736	Tspan31	-0.36118	4.72811	0.000151331	0.000500285	25.3352	33.9853	30.0212	23.5085	24.4788	22.0968
ENSMUSG00000006740	Kif5b	-0.0691625	7.65509	0.13624	0.210793	202.745	206.602	201.566	202.453	192.191	188.429
ENSMUSG00000006763	Saal1	0.145131	4.7037	0.0352103	0.0666857	23.4303	25.0287	24.2995	29.1809	26.3671	25.6651
ENSMUSG00000006782	Cnp	-0.578078	5.58298	3.64007e-13	3.71101e-12	61.8458	55.1198	63.8215	42.2801	36.4264	42.4914
ENSMUSG00000006818	Sod2	-0.0901566	6.15965	0.198204	0.287611	72.1323	76.8916	72.0155	61.812	69.5912	75.6857
ENSMUSG00000006850	Tmco6	-0.181068	3.93693	0.0831018	0.139135	17.0806	15.0456	17.9067	16.608	13.1149	14.6985
ENSMUSG00000006906	Stambp	0.269678	4.80236	0.000149625	0.000495348	25.2082	24.2853	22.7101	27.1341	28.7017	30.4118
ENSMUSG00000006920	Ezh1	-0.0486908	5.55218	0.448481	0.555071	49.9084	46.0217	49.9058	47.6017	46.7604	46.5179
ENSMUSG00000006932	Ctnnb1	0.0319341	7.81105	0.517496	0.620274	223.064	228.268	226.748	245.435	223.33	225.486
ENSMUSG00000006941	Eif1b	-0.138173	5.30106	0.115923	0.184422	41.0189	40.9593	43.3364	32.2218	41.7479	39.3815
ENSMUSG00000006998	Psmd2	0.14638	8.52758	0.00471235	0.011312	334.437	359.783	375.512	410.462	383.078	391.883
ENSMUSG00000007029	Vars	0.410175	9.19573	8.26221e-08	4.55941e-07	503.973	520.435	489.451	776.13	633.153	603.358
ENSMUSG00000007030	Vwa7	0.295744	1.44335	0.102034	0.165496	2.47637	2.08868	2.26042	3.45025	2.16292	2.88077
ENSMUSG00000007035	Msh5	-0.337236	1.05691	0.078439	0.132313	2.28588	1.91167	2.50765	2.04676	1.57928	1.76775
ENSMUSG00000007036	Abhd16a	-0.0954526	4.59996	0.206487	0.297425	26.3511	23.6127	25.6416	25.0289	23.7578	22.0641
ENSMUSG00000007038	Neu1	-0.566197	5.13526	1.09762e-10	8.70999e-10	41.5268	40.9239	41.5352	32.8066	26.7447	24.8794
ENSMUSG00000007039	Ddah2	0.0688211	0.532527	0.863803	0.908353	1.14294	1.02664	1.83659	1.40349	1.23596	1.60407
ENSMUSG00000007041	Clic1	0.142211	7.13779	0.0519549	0.0929843	136.391	131.41	138.168	170.115	140.281	138.441
ENSMUSG00000007050	Lsm2	-0.146418	5.5601	0.0518092	0.0928097	47.1146	52.8896	48.6343	40.8766	46.829	46.387
ENSMUSG00000007080	Pole	-0.214069	7.5912	0.00138105	0.00375648	203.888	217.895	183.412	181.986	177.737	162.305
ENSMUSG00000007207	Stx1a	-0.12877	3.28196	0.241956	0.338754	10.0325	10.6912	10.9842	10.1753	9.33834	9.75534
ENSMUSG00000007216	Zfp775	-0.536114	2.69027	0.00011243	0.000380154	6.03219	8.28391	8.29997	4.6783	5.45881	5.56513
ENSMUSG00000007338	Mrpl49	0.125166	5.36737	0.0630167	0.109783	40.7649	40.9239	35.5663	41.9293	42.9495	42.5241
ENSMUSG00000007379	Dennd2c	0.411608	2.59527	0.00410381	0.00999877	4.57176	4.38976	5.43913	7.01745	6.55744	5.82702
ENSMUSG00000007411	Mark3	0.146419	6.71439	0.00181453	0.00480529	99.5628	98.8759	98.4694	112.396	110.824	105.705
ENSMUSG00000007415	Gatad1	0.268234	5.6887	5.2718e-05	0.00018895	45.5271	47.4378	46.9037	54.8531	54.0388	59.5796
ENSMUSG00000007458	M6pr	0.0288036	8.22024	0.598697	0.692361	296.403	293.618	281.563	316.078	284.957	288.601
ENSMUSG00000007476	Lrrc8a	0.0528544	3.88531	0.603236	0.696348	16.3187	13.2401	15.3991	15.6138	15.6554	15.0258
ENSMUSG00000007564	Ppp2r1a	0.0773293	7.90262	0.155716	0.235238	230.366	234.675	226.677	264.499	235.278	231.018
ENSMUSG00000007570	Fance	-0.199453	4.52654	0.0119867	0.0260082	25.8432	24.2145	24.1582	23.2745	19.535	21.9659
ENSMUSG00000007589	Tinf2	-0.0151347	5.82467	0.812534	0.868032	60.7664	56.5713	53.9321	58.8296	56.236	54.2109
ENSMUSG00000007591	Tssk4	-1.12268	0.66995	3.12936e-06	1.36611e-05	1.9684	2.26568	2.36637	1.16957	1.02996	0.916609
ENSMUSG00000007603	Dus3l	-0.0416927	5.58594	0.554534	0.654292	51.0514	50.4115	44.9964	51.1104	44.8721	46.4852
ENSMUSG00000007610	Gtpbp3	0.0124505	4.74918	0.836156	0.886323	27.2401	26.6926	27.7608	29.9996	26.2984	26.5817
ENSMUSG00000007613	Tgfbr1	0.218319	5.50801	0.00299438	0.00756187	38.225	40.3221	43.6896	46.9584	45.0437	50.5772
ENSMUSG00000007617	Homer1	-0.166314	5.6779	0.00358906	0.00889553	55.0516	52.7479	56.7577	49.6485	48.8203	48.2857
ENSMUSG00000007646	Rad51c	-0.230414	2.11666	0.161177	0.242052	4.63526	5.55801	3.99105	3.27481	4.49751	4.15748
ENSMUSG00000007656	Arpp19	0.0699001	5.93029	0.265294	0.365104	59.4329	59.545	60.1483	59.2975	62.6561	65.6358
ENSMUSG00000007659	Bcl2l1	1.80711	7.51713	4.29244e-75	1.15879e-72	71.4338	83.0161	80.8099	325.2	248.633	251.413
ENSMUSG00000007670	Khsrp	0.106803	8.92709	0.131865	0.205083	468.669	482.697	496.797	478.181	535.238	545.71
ENSMUSG00000007721	Ccdc124	-0.276571	5.11297	0.000265771	0.000846679	39.3045	39.6141	38.7096	32.5727	31.4139	33.1289
ENSMUSG00000007739	Cct4	0.195393	8.72991	0.000155994	0.000514566	390.441	398.831	386.708	476.894	440.103	430.414
ENSMUSG00000007777	0610009B22Rik	-0.379237	1.85649	0.0200244	0.0408601	4.31778	3.71714	3.92041	2.69002	3.60487	2.71709
ENSMUSG00000007812	Zfp655	0.574616	6.3532	5.86556e-25	1.57716e-23	61.7823	62.0939	64.3159	91.8116	96.7823	91.7591
ENSMUSG00000007815	Rhoa	0.0219275	8.45636	0.633841	0.721686	354.058	334.188	351.424	347.422	359.492	348.082
ENSMUSG00000007817	Zmiz1	0.0322484	7.3974	0.716557	0.791626	165.663	177.467	169.602	152.513	183.78	187.61
ENSMUSG00000007827	Ankrd26	-0.530311	4.84927	2.81228e-11	2.37618e-10	36.0026	35.5429	31.8931	23.0991	24.2728	23.9301
ENSMUSG00000007833	Aldh16a1	-0.413948	4.3659	6.48585e-06	2.69538e-05	22.0969	25.4889	24.5467	20.9354	16.7197	17.3174
ENSMUSG00000007836	Hnrnpa0	-0.0841035	8.17328	0.219339	0.312575	292.593	316.417	341.394	300.932	290.106	306.18
ENSMUSG00000007837	Prrg2	1.2833	1.82565	1.93293e-14	2.25698e-13	1.52392	1.91167	2.18978	3.8596	4.7035	5.2705
ENSMUSG00000007850	Hnrnph1	-0.0632479	8.35942	0.248505	0.346199	350.692	338.366	364.528	332.218	328.352	347.69
ENSMUSG00000007872	Id3	-0.126074	5.14543	0.122865	0.193584	40.2569	36.1093	40.4403	37.134	35.2934	34.6347
ENSMUSG00000007880	Arid1a	-0.0429707	8.90389	0.491261	0.595246	480.353	485.175	507.852	435.901	495.79	497.915
ENSMUSG00000007891	Ctsd	0.190024	5.02627	0.043778	0.0804076	31.4944	28.2502	30.4097	40.4673	30.1093	32.7033
ENSMUSG00000007892	Rplp1	-1.23721	9.88777	2.49046e-79	8.00386e-77	1333.56	1364.05	1591.33	613.968	596.795	608.923
ENSMUSG00000007950	Abhd8	-0.250789	5.67941	2.05641e-05	7.87892e-05	60.4489	55.1198	56.2632	49.8239	47.4813	46.9435
ENSMUSG00000007987	Ift22	-0.0607531	2.39142	0.768423	0.834179	4.50827	5.94742	4.97998	5.26309	5.08115	4.71399
ENSMUSG00000008035	Mid1ip1	0.373379	4.11417	0.0001235	0.000414266	17.0806	14.5853	13.9863	20.9939	18.608	19.2161
ENSMUSG00000008036	Ap2s1	-0.0379873	6.15655	0.676336	0.758427	72.2593	73.0329	67.8832	80.4668	64.8534	62.9842
ENSMUSG00000008090	Fgfrl1	0.217682	1.3495	0.201341	0.291284	1.9684	2.40729	2.36637	2.33915	2.8839	2.65162
ENSMUSG00000008129	Brme1	0.143618	2.58872	0.249311	0.347	6.22268	6.01822	5.05062	6.49114	6.59177	5.89249
ENSMUSG00000008136	Fhl2	0.189025	1.81628	0.282975	0.384357	3.23833	2.90291	3.67318	4.61982	3.26155	3.53549
ENSMUSG00000008140	Emc10	-0.534156	6.317	1.47561e-19	2.77407e-18	91.5623	101.956	100.624	68.2447	64.9564	70.448
ENSMUSG00000008167	Fbxw9	0.365321	3.2396	0.000427756	0.00130571	8.12758	8.46091	8.12338	12.3975	10.0936	9.85355
ENSMUSG00000008193	Spib	1.42627	0.680846	4.31573e-05	0.000156765	1.14294	0.743427	0.70638	1.16957	2.98689	2.4552
ENSMUSG00000008200	Fnbp4	0.015168	7.68497	0.734541	0.806554	200.967	204.903	196.868	201.927	206.164	200.934
ENSMUSG00000008206	Cers4	-0.22596	3.66778	0.0305205	0.0589701	13.4613	13.4525	14.5161	12.5145	12.1536	10.9993
ENSMUSG00000008226	Scrn3	0.512735	2.67986	8.52215e-05	0.00029435	5.52421	4.21276	5.1919	6.25723	7.10675	7.43108
ENSMUSG00000008301	Phax	0.386321	5.33818	6.02918e-11	4.92328e-10	34.6692	36.2509	33.4118	43.8591	45.7991	46.4197
ENSMUSG00000008305	Tle1	0.409319	3.14233	0.00065224	0.00191432	7.04813	7.11566	7.13444	10.5847	8.58303	9.39525
ENSMUSG00000008307	1700109H08Rik	0.0176236	4.19829	0.855879	0.902269	16.0647	18.4795	20.3438	17.1928	17.7497	20.7874
ENSMUSG00000008318	Relt	-0.48237	4.34534	2.70851e-09	1.82706e-08	23.8748	24.8163	21.9331	16.608	17.3377	16.499
ENSMUSG00000008333	Snrpb2	0.0163259	6.00922	0.804427	0.861922	63.9412	64.4658	66.9649	63.0986	65.0594	69.2367
ENSMUSG00000008348	Ubc	1.27869	8.08903	7.5956e-88	3.30727e-85	146.296	153.394	140.358	392.626	349.947	326.051
ENSMUSG00000008373	Prpf31	-0.0733066	7.30057	0.131679	0.204864	160.012	165.537	159.183	152.98	154.426	153.401
ENSMUSG00000008384	Sertad1	0.454221	3.7532	1.8899e-06	8.53095e-06	11.2389	11.3284	12.0791	17.836	14.7285	15.4514
ENSMUSG00000008393	Carhsp1	1.09881	5.02717	1.05004e-52	1.27689e-50	18.4775	19.7185	19.4961	44.8532	39.8939	39.8725
ENSMUSG00000008398	Elk3	-0.81758	6.39898	5.60026e-22	1.25153e-20	108.389	106.098	116.553	57.3092	61.5575	68.6148
ENSMUSG00000008429	Herpud2	0.338744	5.7018	1.06244e-07	5.7756e-07	46.0986	44.2162	46.4092	56.7829	56.9227	58.9576
ENSMUSG00000008435	Rdh13	0.00952014	4.71796	0.893508	0.929845	25.7162	27.436	26.5246	26.4909	25.7148	28.1203
ENSMUSG00000008450	Nutf2	-0.107544	5.84589	0.202612	0.292905	56.9566	61.5983	59.23	45.8473	60.1499	58.4666
ENSMUSG00000008475	Arpc5	-0.0301808	7.87565	0.633202	0.721107	250.177	217.86	253.485	229.178	236.308	240.512
ENSMUSG00000008482	Rnf151	-0.753488	-0.0330321	0.0170333	0.0355083	1.14294	1.06204	0.777018	0.643266	0.755307	0.360097
ENSMUSG00000008496	Pou2f2	0.0289843	7.50015	0.742939	0.813647	183.061	167.554	199.552	166.255	190.028	204.535
ENSMUSG00000008604	Ubqln4	-0.095634	6.84893	0.0956736	0.156819	113.786	121.462	113.692	104.969	114.669	106.818
ENSMUSG00000008668	Rps18	-0.419314	9.53241	4.42293e-11	3.65813e-10	865.841	854.871	970.849	702.564	639.779	670.991
ENSMUSG00000008682	Rpl10	-0.704439	9.60826	1.58919e-40	1.10572e-38	968.833	967.589	976.253	636.19	580.213	571.899
ENSMUSG00000008683	Rps15a	-0.578802	8.88584	3.13146e-18	5.17995e-17	598.964	567.023	669.931	404.848	391.798	432.541
ENSMUSG00000008690	Ncaph2	-0.522301	7.02522	2.07985e-17	3.20844e-16	155.059	156.828	154.874	119.472	102.378	104.035
ENSMUSG00000008730	Hipk1	0.0890946	8.12437	0.195713	0.284639	262.686	270.855	277.608	254.616	304.286	303.332
ENSMUSG00000008734	Gprc5b	0.230104	1.21257	0.440046	0.546887	1.9684	1.41605	2.7902	2.10523	2.0256	3.07719
ENSMUSG00000008763	Man1a2	0.00550029	6.81332	0.909893	0.942501	112.389	116.045	106.452	114.209	110.24	111.859
ENSMUSG00000008822	Acyp1	-0.229805	2.63067	0.0493029	0.0890884	6.98464	6.47844	6.63998	5.7894	5.69913	5.59786
ENSMUSG00000008855	Hdac5	0.188038	5.50803	0.0103667	0.0228867	44.9557	40.1451	43.4777	48.128	46.2797	51.592
ENSMUSG00000008859	Rala	-0.214553	4.14221	0.0107629	0.0236185	18.9855	19.2229	19.2842	17.4851	16.1704	16.1716
ENSMUSG00000008892	Vdac3	-0.0243099	6.57512	0.684661	0.76527	93.2767	94.0613	97.3745	97.3671	92.0101	91.2354
ENSMUSG00000008958	Vps72	-0.433882	4.90902	1.26641e-11	1.10784e-10	36.0026	33.702	34.648	24.3856	27.088	25.2395
ENSMUSG00000008976	Gabpa	0.199781	6.76162	0.000255293	0.000815801	102.738	97.3182	94.655	107.952	112.815	116.573
ENSMUSG00000008999	Bmp7	-0.254324	2.26546	0.238939	0.335294	4.00029	5.77041	4.80339	4.15199	3.63921	4.55031
ENSMUSG00000009013	Dynll1	0.0973816	6.78632	0.153919	0.232862	110.865	104.717	91.4056	104.735	114.738	107.898
ENSMUSG00000009030	Pdcl	0.0162523	4.85596	0.894972	0.930904	30.5419	25.9846	29.668	27.485	29.7316	29.397
ENSMUSG00000009035	Tmem184b	-0.158427	5.11299	0.0982678	0.160447	35.4947	38.3042	35.8135	31.2277	32.4782	34.4383
ENSMUSG00000009073	Nf2	-0.0751331	7.08306	0.211187	0.302862	131.311	147.836	130.468	129.18	131.252	128.751
ENSMUSG00000009076	Zmat5	-0.390795	3.80455	9.36209e-06	3.80728e-05	16.4456	15.8244	17.3416	12.6899	11.8446	13.3236
ENSMUSG00000009079	Ewsr1	0.145407	9.0381	0.0131971	0.0283518	479.781	497.07	507.428	503.327	565.793	572.128
ENSMUSG00000009090	Ap1b1	-0.130548	7.03385	0.012146	0.0262989	144.963	136.153	138.062	135.495	121.776	125.903
ENSMUSG00000009112	Bcl2l13	-0.492534	6.31561	2.10519e-20	4.23486e-19	93.2767	90.1671	96.6682	67.1921	64.8534	67.1744
ENSMUSG00000009145	Dqx1	-0.232872	2.90465	0.0902506	0.149289	7.36562	9.20434	7.73487	8.01159	6.42011	6.67815
ENSMUSG00000009207	Lnpk	0.0944415	5.64252	0.0988978	0.161262	46.6701	49.0308	45.7028	53.0987	49.2666	49.2023
ENSMUSG00000009291	Pttg1ip	0.58755	5.35068	5.70476e-12	5.19938e-11	34.4787	30.4451	30.7629	53.5665	45.5931	44.6192
ENSMUSG00000009293	Ube2g2	0.182527	5.1985	0.0158605	0.0333829	35.5582	34.4455	34.1888	42.9819	37.731	37.8756
ENSMUSG00000009406	Elk1	-0.516984	3.57142	1.01673e-07	5.54049e-07	14.9852	13.7357	14.9753	8.59638	10.7116	10.7374
ENSMUSG00000009470	Tnpo1	-0.174868	8.91475	0.00126346	0.00347265	520.61	510.664	488.215	414.088	468.874	461.873
ENSMUSG00000009535	Rnmt	0.0997583	6.37251	0.163941	0.24563	91.9432	90.2379	100.447	109.648	99.0482	94.9018
ENSMUSG00000009549	Srp14	0.277815	5.61855	0.00220425	0.00573164	47.8765	43.225	46.1973	65.8471	50.7429	50.3808
ENSMUSG00000009555	Cdk9	0.463915	6.74709	4.79833e-18	7.81277e-17	88.0064	87.2642	89.2512	129.823	118.034	117.817
ENSMUSG00000009563	Tor2a	-0.474276	4.54599	9.77253e-09	6.1525e-08	26.2876	25.9492	30.3037	20.2336	20.4276	19.0196
ENSMUSG00000009566	Fpgs	-0.00154238	4.74115	0.964333	0.980532	25.7162	29.3831	24.7233	31.1692	24.8565	24.4538
ENSMUSG00000009569	Mrtfb	-0.490263	5.66633	1.21536e-11	1.06733e-10	60.3219	57.9519	58.4177	36.1983	44.4944	44.1937
ENSMUSG00000009575	Cbx5	-0.609572	8.73972	2.73462e-40	1.86424e-38	519.213	512.009	514.81	345.025	330.859	337.607
ENSMUSG00000009585	Apobec3	-0.293349	7.27276	5.21639e-06	2.20724e-05	183.188	160.226	173.063	143.916	135.818	141.42
ENSMUSG00000009621	Vav2	0.957846	5.77049	5.65039e-33	2.58539e-31	34.7327	37.313	37.1203	75.5545	69.3509	67.9928
ENSMUSG00000009628	Tex15	0.617132	4.67184	4.62791e-13	4.67222e-12	18.8585	19.5769	18.048	28.0113	29.1823	29.2988
ENSMUSG00000009630	Ppp2cb	0.255487	6.31549	6.49112e-05	0.000228706	74.2912	67.6873	78.3023	89.2386	89.5038	84.2626
ENSMUSG00000009640	Dmap1	0.153406	4.75521	0.0276807	0.054095	24.6367	26.0554	24.2995	30.1166	25.5431	28.3167
ENSMUSG00000009647	Mcu	-0.768332	6.58281	3.27787e-26	9.61841e-25	123.565	126.347	118.531	63.157	79.7879	72.6086
ENSMUSG00000009681	Bcr	-0.0578732	5.69593	0.323092	0.428441	55.3691	51.1549	52.6253	51.8122	49.5413	51.2647
ENSMUSG00000009687	Fxyd5	-0.701917	7.64275	7.99326e-11	6.44522e-10	271.258	251.88	259.877	123.098	175.643	181.849
ENSMUSG00000009731	Kcnd1	0.0753244	1.32336	0.693018	0.772322	2.34938	2.6551	2.2251	2.69002	2.74657	2.25879
ENSMUSG00000009733	Tfcp2	-0.232059	4.53711	0.000864137	0.00247173	25.5257	26.1262	25.0765	21.5787	21.9726	21.7367
ENSMUSG00000009739	Pou6f1	-0.579884	1.98824	6.59056e-05	0.000232149	4.31778	4.42516	5.22722	3.33329	3.05556	3.10992
ENSMUSG00000009741	Ubp1	0.0565583	6.89255	0.225914	0.320279	116.008	115.55	115.175	120.7	119.819	120.076
ENSMUSG00000009772	Nuak2	0.744505	1.63632	0.00675559	0.0156329	2.85735	2.6551	1.62468	5.55548	3.57054	2.88077
ENSMUSG00000009828	Cilk1	-0.0590472	4.24166	0.513662	0.616742	20.4459	18.0547	19.2842	15.2045	18.093	21.4421
ENSMUSG00000009863	Sdhb	-0.711065	6.1023	2.08287e-15	2.68525e-14	88.0064	87.7952	86.0725	63.8588	48.271	48.613
ENSMUSG00000009894	Snap47	-0.407308	4.15404	2.34298e-05	8.90359e-05	20.6364	19.9309	20.6263	17.836	15.1405	13.6509
ENSMUSG00000009905	Kdsr	-0.0703377	4.80837	0.429872	0.537395	27.7481	27.8962	33.0233	27.1926	27.0194	30.3463
ENSMUSG00000009907	Vps4b	0.0457919	6.79537	0.32898	0.434456	105.722	106.133	109.56	112.689	111.785	107.8
ENSMUSG00000009927	Rps25	-0.514365	9.49603	1.36732e-18	2.35109e-17	885.208	831.01	850.553	540.402	627.591	627.747
ENSMUSG00000009995	Tafazzin	-0.0595102	4.90106	0.558465	0.658297	29.3355	27.4714	33.9063	32.6896	28.839	26.1234
ENSMUSG00000010025	Aldh3a2	0.0605915	4.48292	0.454326	0.560148	23.4303	21.1346	21.5446	24.6196	21.8352	22.4897
ENSMUSG00000010045	Tmem115	0.306462	4.86656	4.22992e-06	1.81544e-05	24.8272	25.9492	25.8535	33.8007	29.9719	31.6885
ENSMUSG00000010047	Hyal2	0.0418959	4.23206	0.6895	0.769417	17.3981	20.3558	16.6706	21.8711	16.5824	18.0703
ENSMUSG00000010048	Ifrd2	0.242252	7.14334	0.000759355	0.00220124	121.406	139.446	125.206	170.466	148.315	139.128
ENSMUSG00000010054	Tusc2	-0.145007	4.9264	0.0884222	0.146841	33.1453	31.8612	29.8093	32.0464	26.7791	27.2364
ENSMUSG00000010057	Nprl2	-0.01198	3.66502	0.961388	0.978718	13.0803	12.001	12.4676	14.4443	11.8103	11.3267
ENSMUSG00000010067	Rassf1	0.528055	5.25331	2.31607e-10	1.76823e-09	31.1769	29.6663	30.7982	50.9935	41.6792	40.1017
ENSMUSG00000010095	Slc3a2	0.157928	7.47117	0.00564822	0.0133123	158.869	169.324	164.834	198.068	173.755	179.459
ENSMUSG00000010097	Nxf1	-0.130796	7.76822	0.0069039	0.0159515	219.635	228.268	219.084	202.629	208.533	198.184
ENSMUSG00000010110	Stx5a	0.109826	5.53796	0.259763	0.358662	46.7971	40.3221	49.8705	43.3328	48.2023	55.7168
ENSMUSG00000010142	Tnfrsf13b	-0.463292	4.11633	7.56789e-08	4.20203e-07	20.7634	21.2762	21.368	14.7366	15.5868	15.5824
ENSMUSG00000010277	2610507B11Rik	-0.0651666	8.37531	0.170212	0.253339	342.057	336.348	320.979	329.82	320.387	305.165
ENSMUSG00000010290	AI597479	0.0786962	5.01615	0.281616	0.382689	32.3833	32.463	30.9041	30.6429	34.4008	35.3549
ENSMUSG00000010342	Tex14	0.373774	0.484471	0.169897	0.252924	1.26993	0.955835	1.34212	1.40349	1.47628	1.66954
ENSMUSG00000010358	Ifi35	0.182552	4.92012	0.0162919	0.0341685	29.653	28.0024	28.9969	36.1983	33.0618	29.4952
ENSMUSG00000010362	Rdm1	0.227505	1.94997	0.183507	0.269647	3.17484	3.11532	3.84977	3.33329	3.94819	4.48484
ENSMUSG00000010376	Nedd8	-0.351092	6.64052	1.80019e-10	1.39569e-09	116.516	110.204	106.628	81.6948	91.5294	87.0452
ENSMUSG00000010392	Gosr1	-0.0447949	5.72382	0.48484	0.589264	54.9247	51.2611	50.4356	45.6719	52.5968	52.5741
ENSMUSG00000010406	Mrpl52	-0.382163	5.40007	0.000556322	0.00165584	50.4799	49.6326	56.9696	47.6017	36.3234	37.1882
ENSMUSG00000010453	Kansl3	0.469206	6.77174	3.01265e-19	5.53263e-18	87.3715	91.477	86.8142	128.829	120.609	119.192
ENSMUSG00000010517	Faf1	0.0271432	6.20984	0.610024	0.70191	68.005	73.4577	74.4525	78.1861	72.1661	70.8081
ENSMUSG00000010538	Tsacc	-0.0508502	0.491711	0.946647	0.969267	1.20644	1.02664	1.55404	1.34501	1.02996	1.34218
ENSMUSG00000010554	Mettl16	-0.25494	7.08308	1.35019e-05	5.32734e-05	145.344	153.677	145.338	115.437	129.672	126.787
ENSMUSG00000010607	Pigyl	0.332133	2.46797	0.0172738	0.0359429	4.12729	5.02699	5.08594	6.84201	5.59614	5.92523
ENSMUSG00000010608	Rbm25	0.0274767	8.609	0.572453	0.670046	384.663	382.157	395.361	380.053	392.759	411.263
ENSMUSG00000010609	Psen2	-1.48774	4.83249	6.44447e-86	2.71836e-83	41.9713	42.0214	41.3586	16.0232	14.1448	14.7967
ENSMUSG00000010663	Fads1	0.129618	5.3688	0.0724245	0.12362	37.971	41.3841	36.6258	42.1632	44.2884	40.56
ENSMUSG00000010721	Lmbr1	-0.787353	2.39298	1.76359e-07	9.36297e-07	6.41317	7.36347	6.92253	4.44438	3.53621	4.19021
ENSMUSG00000010751	Tnfrsf22	-0.143898	4.19789	0.0729035	0.124296	19.3665	19.7185	19.8493	15.7308	18.1617	19.0196
ENSMUSG00000010755	Cars	-0.37018	6.42242	2.03106e-09	1.38881e-08	92.8322	100.115	91.9707	78.8294	70.5868	71.7902
ENSMUSG00000010911	Apip	0.0901758	2.73713	0.498548	0.602022	5.7147	6.23063	7.0638	6.25723	6.96942	7.07099
ENSMUSG00000010914	Pdhx	0.331008	4.5187	4.38773e-05	0.000158995	17.3346	20.639	19.2489	26.0815	24.2385	22.5879
ENSMUSG00000010936	Vac14	-0.0845977	7.07295	0.0700282	0.120061	138.169	137.782	138.133	133.507	128.608	128.751
ENSMUSG00000011008	Mcoln2	0.573131	2.01522	0.009334	0.0208766	3.68281	2.44269	3.67318	6.19875	4.46318	3.9938
ENSMUSG00000011096	Akt1s1	-0.0275738	5.12839	0.69207	0.77152	36.3201	34.1977	36.1667	36.0814	32.8558	35.7805
ENSMUSG00000011114	Tbrg1	0.522389	6.35335	4.90703e-18	7.98013e-17	67.6875	65.5632	62.6559	101.753	91.3921	88.551
ENSMUSG00000011148	Adssl1	0.758917	0.0720522	0.0808669	0.135925	0.888954	0.177007	1.23617	1.22805	1.51061	1.11303
ENSMUSG00000011158	Brf1	0.00700375	6.20977	0.92397	0.952915	79.4344	71.6522	75.3355	77.8352	72.1661	77.2243
ENSMUSG00000011179	Odc1	-0.145738	8.84943	0.00424567	0.0103154	465.748	491.193	467.694	449.76	429.598	409.299
ENSMUSG00000011254	Thg1l	-0.418544	4.8923	1.50982e-11	1.30974e-10	33.5898	34.4809	34.9305	25.3798	25.5431	26.1888
ENSMUSG00000011256	Adam19	-0.292893	2.92002	0.274799	0.375238	5.14323	9.34595	10.7723	6.72506	6.55744	7.49656
ENSMUSG00000011257	Pabpc4	-0.575197	8.52811	1.22168e-27	3.90763e-26	425.936	464.961	427.254	290.873	300.475	293.511
ENSMUSG00000011267	Zfp296	0.278398	2.53511	0.0709907	0.121421	4.31778	6.12443	4.62679	5.7894	6.42011	6.21985
ENSMUSG00000011306	Sugp1	-0.00190256	6.31808	0.984919	0.995391	80.9583	76.6438	78.5142	82.6305	75.977	77.388
ENSMUSG00000011382	Dhdh	0.328529	1.32699	0.0796657	0.134114	2.34938	1.94707	2.33106	2.33915	2.81523	2.94624
ENSMUSG00000011427	Zfp790	0.114742	4.5822	0.0875456	0.145636	21.7794	21.7364	23.911	23.5085	24.8908	24.6175
ENSMUSG00000011658	Fuz	-0.171196	3.96939	0.0837791	0.140078	14.9217	17.205	17.5536	16.3156	13.9732	14.5348
ENSMUSG00000011752	Pgam1	-0.318096	6.8819	6.32353e-07	3.08252e-06	129.597	142.313	131.563	116.49	108.009	100.074
ENSMUSG00000011831	Evi5	-0.186294	3.3542	0.0515347	0.0924161	10.7309	11.0806	10.3838	9.12268	9.88765	9.19883
ENSMUSG00000011832	Evi5l	-0.349491	3.16532	0.000785053	0.00226376	10.4135	10.408	10.2778	7.30984	7.99938	8.83873
ENSMUSG00000011837	Snapc2	0.473728	4.62208	3.5589e-07	1.81171e-06	19.43	20.4974	20.9442	32.1048	25.2684	27.8911
ENSMUSG00000011877	Git1	0.0798778	6.84657	0.204131	0.294565	111.818	112.895	109.772	129.823	111.099	113.398
ENSMUSG00000011884	Gltp	-0.435053	6.35137	1.84133e-10	1.42513e-09	98.9914	97.8492	96.4563	63.8003	76.389	75.8822
ENSMUSG00000011958	Bnip2	-0.120046	6.14907	0.0653472	0.113244	83.0537	71.6522	69.2606	67.1336	67.9776	69.9569
ENSMUSG00000011960	Ccnt1	0.317585	7.55046	8.51138e-11	6.8263e-10	162.488	166.068	157.417	206.781	203.795	195.369
ENSMUSG00000012076	Brms1l	-0.353258	4.2931	9.34678e-05	0.000320536	22.9223	21.8072	20.485	16.374	16.4794	17.8739
ENSMUSG00000012114	Med15	-0.381662	7.05402	1.52128e-07	8.15822e-07	151.821	155.341	151.342	101.519	122.875	126.721
ENSMUSG00000012117	Dhdds	-0.202775	5.68558	0.0102219	0.0226041	55.1786	55.6509	59.8304	55.3794	45.0094	48.6785
ENSMUSG00000012123	Crybg2	-0.160149	1.5682	0.35991	0.466226	2.98435	3.18612	2.75488	2.7485	2.8839	2.38973
ENSMUSG00000012126	Ubxn11	-0.6338	4.41122	1.61404e-15	2.10292e-14	26.7956	27.1882	24.794	17.4267	16.9601	16.4335
ENSMUSG00000012296	Tjap1	-0.144156	5.36555	0.0194264	0.0398386	43.2413	43.0126	42.3828	40.3503	37.731	38.5631
ENSMUSG00000012405	Rpl15	-0.569284	8.91499	3.98081e-29	1.39205e-27	596.806	588.759	551.365	394.03	389.155	387.235
ENSMUSG00000012422	Tmem167	0.142599	6.89448	0.00404808	0.00988261	115.628	111.443	113.798	120.466	126.96	128.031
ENSMUSG00000012429	Mplkip	0.447835	5.62497	4.69076e-14	5.26316e-13	42.4158	40.4991	39.7339	56.549	54.7941	55.6185
ENSMUSG00000012443	Kif11	0.508972	5.65354	9.69688e-07	4.59419e-06	38.479	47.2253	35.5663	62.1044	58.9139	52.0503
ENSMUSG00000012483	Rpa3	0.178797	4.14283	0.0168403	0.0351656	17.9061	16.9572	16.4587	20.0582	19.329	18.6268
ENSMUSG00000012519	Mlkl	0.351171	1.38301	0.178584	0.263417	2.47637	2.7259	1.55404	2.45611	3.7422	2.29152
ENSMUSG00000012535	Tnpo3	0.00861067	7.75558	0.847162	0.895528	211.571	221.294	208.488	224.675	209.563	211.737
ENSMUSG00000012609	Ttll5	-0.133209	5.3096	0.0370478	0.0696769	40.3204	41.1717	38.7096	34.5025	37.937	36.7298
ENSMUSG00000012640	Zfp715	0.0889466	4.83281	0.219345	0.312575	27.5576	26.197	27.8667	26.7248	28.839	30.6409
ENSMUSG00000012819	Cdh23	0.960826	5.08216	3.68282e-32	1.60876e-30	24.3827	22.6214	24.7586	49.0637	44.0138	46.7143
ENSMUSG00000012848	Rps5	-0.377177	9.90783	3.44964e-10	2.57968e-09	1082.87	1091.78	1079.49	916.888	800.556	789.004
ENSMUSG00000012889	Podnl1	0.771784	2.25985	1.60624e-06	7.34948e-06	3.04784	3.75254	3.39063	7.19289	5.49314	5.20503
ENSMUSG00000013033	Adgrl1	0.237401	7.74077	4.36832e-05	0.000158419	192.84	203.664	202.978	227.19	240.256	239.366
ENSMUSG00000013089	Etv5	-0.656927	3.11577	1.14819e-06	5.36828e-06	11.7469	10.3372	9.74805	5.55548	7.14108	7.10372
ENSMUSG00000013150	Gfod2	-0.422301	2.85534	9.8134e-05	0.000335175	8.63555	7.68208	8.08806	6.14027	6.14545	5.82702
ENSMUSG00000013155	Enkd1	0.101107	3.81323	0.247244	0.344762	13.5883	13.8419	12.1497	15.4384	14.1448	13.0944
ENSMUSG00000013160	Atp6v0d1	-0.0253315	4.77101	0.733438	0.805594	29.2085	27.6484	25.9948	27.7774	27.0194	26.418
ENSMUSG00000013236	Ptprs	-0.295136	7.50718	3.10223e-05	0.000115196	174.806	209.788	200.471	153.448	163.352	160.439
ENSMUSG00000013275	Slc41a1	0.231827	6.19425	0.000163909	0.00053857	66.2271	66.5545	66.3998	75.4961	79.1355	79.0248
ENSMUSG00000013465	Nelfb	-0.00435655	6.19793	0.99021	0.999914	70.7353	74.7322	71.8036	80.4083	67.0163	70.1861
ENSMUSG00000013495	Tmem175	-0.466843	4.51926	1.07618e-09	7.62136e-09	28.002	24.1437	28.1139	19.181	18.299	20.3291
ENSMUSG00000013523	Bcas1	0.586482	0.730923	0.0152601	0.0322602	1.20644	1.30985	1.37744	1.57893	1.75094	2.4552
ENSMUSG00000013539	Tango2	-0.221824	4.22494	0.011063	0.0242116	19.938	20.4266	18.8604	18.0115	16.5138	16.4662
ENSMUSG00000013593	Ndufs2	-0.055522	6.82234	0.391609	0.498861	112.262	114.24	119.343	121.753	106.807	105.312
ENSMUSG00000013622	Atraid	0.689775	3.7472	1.8681e-13	1.96383e-12	10.477	9.87696	10.4544	16.0232	15.6898	17.7429
ENSMUSG00000013629	Cad	0.0321612	9.43151	0.603548	0.696358	647.92	722.789	650.153	754.434	668.996	644.213
ENSMUSG00000013646	Sh3bp5l	0.0948378	4.96172	0.176192	0.260686	28.764	30.5867	30.4803	34.3855	31.1736	31.0665
ENSMUSG00000013662	Atad1	-0.0526423	6.86541	0.313538	0.418285	118.358	118.736	110.513	114.618	112.026	108.553
ENSMUSG00000013663	Pten	0.0154994	7.38145	0.794291	0.854086	167.06	156.863	174.617	158.887	171.146	173.239
ENSMUSG00000013698	Pea15a	-1.30076	3.79358	8.05217e-32	3.45042e-30	20.8269	19.6477	20.4497	7.95311	8.61736	8.05307
ENSMUSG00000013701	Timm23	0.367128	7.06617	3.61088e-10	2.69727e-09	118.231	116.612	111.502	161.986	143.028	142.238
ENSMUSG00000013707	Tnfaip8l2	-0.681332	4.01936	7.63106e-11	6.1679e-10	22.7318	18.3733	21.474	12.6314	12.6686	13.4545
ENSMUSG00000013736	Trnt1	0.247854	6.52005	1.42404e-06	6.5603e-06	86.2285	86.0252	84.4831	100.408	102.447	101.744
ENSMUSG00000013787	Ehmt2	-0.165597	7.09339	0.00564309	0.0133026	140.01	152.473	141.912	139.53	122.394	126.427
ENSMUSG00000013822	Elof1	-0.0837428	5.34124	0.272782	0.373126	42.8603	42.9418	38.639	42.8649	38.1773	36.7298
ENSMUSG00000013833	Med16	-0.396747	5.41746	6.67454e-10	4.8437e-09	50.0354	48.5352	47.6807	37.134	34.8128	38.9559
ENSMUSG00000013846	St3gal1	0.00195482	6.66412	1	1	114.231	96.0437	110.76	101.87	104.644	114.02
ENSMUSG00000013858	Tmem259	-0.109283	6.5955	0.0327104	0.0625922	102.166	103.159	98.8579	93.3321	93.967	94.509
ENSMUSG00000013878	Rnf170	0.709206	4.55651	5.85767e-14	6.50221e-13	17.8426	17.8423	18.0127	25.3213	31.2079	30.7719
ENSMUSG00000013973	Dedd	0.335042	5.41053	9.6832e-09	6.10195e-08	38.1615	36.5341	37.7207	48.0695	46.108	47.5655
ENSMUSG00000013997	Nit1	0.0233557	4.74481	0.82606	0.879052	28.383	26.6572	25.7829	25.3798	26.8134	29.1678
ENSMUSG00000014030	Pax5	1.98271	1.4662	0.100997	0.16405	3.36533	0.141605	0.282552	0.116957	7.93072	6.74363
ENSMUSG00000014039	Prdm15	-0.194469	5.79265	0.000282089	0.000895494	60.3854	60.5716	57.3228	50.5841	51.8072	52.9669
ENSMUSG00000014074	Rnf168	0.124421	6.01378	0.0551003	0.0979641	60.5759	64.3242	59.6538	70.5839	67.6	63.5407
ENSMUSG00000014075	Dynlt2b	-0.630966	0.597089	0.0104989	0.0231294	1.65091	1.73466	1.83659	1.05262	0.926967	1.37491
ENSMUSG00000014077	Chp1	-0.0267281	5.8715	0.727271	0.800775	59.4964	54.872	63.4683	63.6249	55.412	56.1423
ENSMUSG00000014164	Klhl3	0.950155	3.58981	7.81186e-24	1.95268e-22	8.44506	8.0361	8.29997	15.5553	15.0375	17.0555
ENSMUSG00000014177	Tvp23b	0.236587	4.15201	0.00557109	0.0131466	16.6361	15.5766	18.8604	21.0523	19.638	19.8053
ENSMUSG00000014195	Dnajc7	0.315534	7.48944	5.53591e-11	4.54524e-10	164.202	154.208	167.73	200.641	201.152	202.865
ENSMUSG00000014226	Cacybp	-0.00104489	7.58834	0.970659	0.984626	196.586	186.14	165.787	178.068	188.552	180.507
ENSMUSG00000014232	Cluap1	-0.121671	4.32378	0.1045	0.168951	21.1444	20.9222	22.0744	20.0582	18.8483	20.1981
ENSMUSG00000014243	Zswim7	0.44625	2.46261	6.78467e-05	0.000238178	4.44477	4.46056	4.87403	6.3157	6.24845	6.31806
ENSMUSG00000014245	Pigl	-0.133276	3.65918	0.240049	0.336538	13.4613	12.9215	13.7744	14.6197	10.8146	11.6868
ENSMUSG00000014294	Ndufa2	-0.0922008	4.72838	0.36559	0.472087	30.3514	27.5776	31.8931	31.8124	25.3371	27.4983
ENSMUSG00000014301	Pam16	-0.0795257	4.63604	0.319716	0.424846	24.6367	26.374	23.911	25.2043	23.1055	23.0134
ENSMUSG00000014313	Cox6c	-0.12116	6.11656	0.100211	0.163009	79.6249	71.7231	83.6708	67.0166	71.6511	76.897
ENSMUSG00000014349	Ube2z	0.244379	6.93071	1.04882e-06	4.9362e-06	109.722	112.081	105.074	134.969	127.784	124.954
ENSMUSG00000014353	Tmem87b	0.0175599	4.61958	0.83595	0.88622	25.0177	22.232	25.5003	24.678	23.2428	25.5341
ENSMUSG00000014355	Anapc1	-0.0822505	8.46316	0.0800734	0.134767	352.47	363.217	342.206	332.861	337.45	328.965
ENSMUSG00000014402	Tsg101	-0.161906	5.11034	0.0066413	0.0153949	36.7646	36.5696	37.8267	33.0405	33.3365	33.0307
ENSMUSG00000014418	Hps5	-0.140635	5.15247	0.0293566	0.0569905	37.0186	38.021	38.0739	37.0755	32.5469	33.7509
ENSMUSG00000014426	Map3k4	-0.0702918	5.92967	0.243548	0.340629	63.1792	61.3505	62.6559	54.6192	62.5531	60.3653
ENSMUSG00000014444	Piezo1	-0.370257	6.92452	1.02913e-07	5.60131e-07	125.025	152.65	129.02	106.841	104.885	103.511
ENSMUSG00000014470	Rnf166	-0.611187	4.2263	7.13432e-10	5.16626e-09	22.9223	21.9488	23.6284	15.146	13.6299	16.0734
ENSMUSG00000014496	Ankrd28	-0.172551	6.99811	0.000412739	0.00126301	135.819	136.684	132.199	119.823	122.531	116.671
ENSMUSG00000014498	Ankrd52	0.124398	8.25192	0.0270402	0.052989	278.243	314.434	283.365	328.475	315.203	312.204
ENSMUSG00000014504	Srp19	-0.0275321	5.5205	0.690759	0.77044	51.2418	44.8181	43.8309	39.0638	48.7516	48.2529
ENSMUSG00000014547	Wdfy2	-0.408842	4.00187	2.10798e-07	1.10844e-06	17.9061	17.5945	19.1076	13.9179	13.2179	14.1092
ENSMUSG00000014550	Rbsn	0.186465	5.59302	0.00151829	0.00409714	44.6382	45.8447	44.3254	52.6309	51.4295	49.6933
ENSMUSG00000014551	Mrps25	0.152204	5.04854	0.00798659	0.0181701	31.5579	31.8966	32.2109	36.2568	35.7397	34.6347
ENSMUSG00000014554	Dguok	-0.753456	3.90048	9.65533e-16	1.28655e-14	19.2395	19.6477	18.2953	11.5203	11.3639	11.0648
ENSMUSG00000014592	Camta1	0.0822433	4.45586	0.348489	0.454747	21.9699	20.1787	21.7212	20.3506	22.5905	24.0283
ENSMUSG00000014599	Csf1	-0.590566	2.36818	0.00375299	0.00924582	6.09568	5.06239	5.15658	3.91808	3.29588	3.60097
ENSMUSG00000014601	Strip1	0.00954259	5.53252	0.910447	0.942992	46.2256	44.8181	45.8088	44.1515	45.902	47.2381
ENSMUSG00000014606	Slc25a11	0.117951	5.4812	0.0506376	0.091122	43.4318	43.8268	43.7603	51.2859	46.3827	45.2412
ENSMUSG00000014633	Cmc2	0.126118	2.95191	0.238226	0.334515	7.36562	8.1777	6.56934	8.65485	8.17105	7.49656
ENSMUSG00000014668	Chfr	0.107409	5.72808	0.0874086	0.145462	50.1624	51.9337	48.7756	55.2624	54.7597	52.705
ENSMUSG00000014748	Tex261	0.13075	6.44716	0.0222017	0.0447415	80.0059	86.3084	81.9401	84.5018	92.8341	94.1816
ENSMUSG00000014763	Fam120b	-0.435337	5.6681	7.50069e-13	7.39549e-12	57.782	58.3768	58.2411	44.6778	42.9495	41.7057
ENSMUSG00000014767	Tbp	-0.00768575	6.01165	0.877488	0.919163	64.8301	66.7669	60.2896	60.467	63.6518	66.1923
ENSMUSG00000014769	Psmb1	0.0421569	7.21019	0.470201	0.575462	152.773	145.712	158.088	167.834	152.95	149.964
ENSMUSG00000014771	Pdcd2	0.499509	5.1124	4.79859e-12	4.40322e-11	30.4149	27.2236	29.2088	44.3269	39.0013	39.5451
ENSMUSG00000014778	Fhod1	0.0388434	4.99387	0.64795	0.734096	31.7484	33.4542	29.8799	38.2451	31.0706	29.0041
ENSMUSG00000014782	Plekhg4	0.713054	1.87415	0.000391337	0.00120188	1.9684	3.39853	2.33106	4.6783	4.63484	3.66644
ENSMUSG00000014786	Slc9a5	0.597465	4.38368	1.33145e-08	8.25155e-08	15.5567	19.6123	14.0217	26.1985	25.1654	23.4717
ENSMUSG00000014791	Elmo3	0.152438	2.98577	0.252787	0.351294	7.87359	7.82369	6.95785	8.36246	8.27404	8.4459
ENSMUSG00000014850	Msh3	-0.151043	5.90139	0.00783997	0.0178696	65.1476	62.6957	61.1725	58.0109	56.6823	55.4221
ENSMUSG00000014856	Tmem208	0.0246864	4.53574	0.687645	0.767918	20.8904	24.7809	23.911	26.0815	22.0756	23.57
ENSMUSG00000014859	E2f4	0.26159	7.38594	3.04798e-07	1.56611e-06	148.455	155.695	150	184.033	180.003	180.899
ENSMUSG00000014867	Surf4	0.0578195	7.23371	0.250861	0.348835	145.217	147.907	142.23	158.243	149.379	146.134
ENSMUSG00000014873	Surf2	-0.244942	6.11045	0.000231866	0.000746241	77.0215	80.184	70.4614	63.2155	66.158	62.5586
ENSMUSG00000014905	Dnajb9	0.0933573	3.73341	0.448022	0.554604	12.6358	11.2576	12.8561	10.8186	13.4582	14.3711
ENSMUSG00000014907	Naf1	0.210228	6.08986	0.00292606	0.00740317	60.3854	67.4041	56.7577	71.1102	71.1018	71.4301
ENSMUSG00000014932	Yes1	-0.277475	1.67332	0.137251	0.211945	2.92085	4.10655	2.9668	2.69002	2.98689	2.65162
ENSMUSG00000014956	Ppp1cb	0.136378	7.77489	0.00982017	0.0218194	218.175	201.646	205.945	229.646	223.056	234.423
ENSMUSG00000014959	Gorasp2	0.0390986	6.74005	0.526337	0.62855	103.817	105.531	104.827	99.7647	111.614	110.844
ENSMUSG00000014980	Tsen15	-0.219463	4.39225	0.00835811	0.0189196	23.6208	21.5948	22.8161	21.5787	18.6767	18.4631
ENSMUSG00000015002	Efr3a	-0.584533	6.85822	8.12036e-30	2.98661e-28	143.439	135.516	140.888	92.9812	91.7354	94.9673
ENSMUSG00000015013	Trappc2l	-0.185142	3.76909	0.0532839	0.0950729	15.5567	14.0897	12.9621	13.5086	11.4669	12.4397
ENSMUSG00000015016	Acsf3	-0.17378	4.33323	0.0413489	0.0765711	22.0334	21.878	20.0259	18.2454	20.9083	17.2846
ENSMUSG00000015023	Ddx19a	-0.301005	7.38128	1.02466e-08	6.42994e-08	183.95	182.529	186.378	144.209	150.134	153.99
ENSMUSG00000015027	Galns	-0.794439	3.72385	5.98701e-17	8.90989e-16	16.1282	17.9131	16.8472	10.877	10.1623	8.74053
ENSMUSG00000015087	Rabl6	-0.641007	6.55917	2.51864e-24	6.56304e-23	113.405	121.851	114.151	74.6189	75.977	73.6234
ENSMUSG00000015092	Edf1	0.120531	5.785	0.213726	0.305893	54.1627	53.9516	59.7245	64.0342	58.7766	59.9724
ENSMUSG00000015095	Fbxw5	0.738971	5.74777	9.3768e-31	3.73357e-29	39.4315	41.2425	39.9105	68.8295	66.6043	66.2905
ENSMUSG00000015112	Slc25a13	0.0190305	5.02609	0.761712	0.828559	30.0339	34.3393	30.8688	32.7481	33.9888	30.2481
ENSMUSG00000015120	Ube2i	0.131523	7.93352	0.00555852	0.0131215	232.207	228.48	214.634	252.862	246.951	239.792
ENSMUSG00000015126	Tsr3	0.0281144	4.1492	0.748899	0.818182	15.2392	16.8864	19.7433	17.4267	18.0587	17.7757
ENSMUSG00000015127	Unkl	0.33494	5.58382	2.67448e-07	1.38527e-06	40.7649	40.3929	44.7845	52.4554	51.6012	54.9966
ENSMUSG00000015133	Lrrk1	2.4675	-0.260144	4.19423e-09	2.7657e-08	0.444477	0.106204	0.141276	0.818702	1.44195	0.982082
ENSMUSG00000015143	Actn1	0.246021	8.28557	5.03965e-07	2.49725e-06	291.831	283.423	282.376	337.422	344.077	335.152
ENSMUSG00000015149	Sirt2	-0.231681	5.56998	0.000424496	0.00129723	53.0198	52.0753	48.6696	40.9351	44.7691	44.5865
ENSMUSG00000015165	Hnrnpl	0.274381	9.72462	9.37687e-07	4.45352e-06	780.248	754.366	755.862	1004.49	894.249	872.187
ENSMUSG00000015176	Nolc1	0.00439121	8.65957	0.945551	0.968512	396.918	424.285	384.059	386.486	417.101	405.109
ENSMUSG00000015189	Casd1	-0.239184	5.29639	0.0104724	0.0230861	48.3845	38.3396	43.9369	40.1164	35.8084	34.7002
ENSMUSG00000015202	Cnksr3	0.0705308	4.38598	0.397897	0.50506	21.1444	18.6211	22.1803	23.6839	20.256	21.3766
ENSMUSG00000015214	Mtmr1	0.00605196	5.48168	0.953776	0.974119	46.6701	43.9684	42.6301	45.0286	44.6318	43.8663
ENSMUSG00000015217	Hmgb3	0.292163	4.33978	0.00245998	0.00631391	18.2236	17.9839	18.4365	20.3506	23.1055	23.1444
ENSMUSG00000015222	Map2	-1.32996	1.36434	3.14603e-09	2.10432e-08	5.33372	3.25692	3.49658	1.1111	1.78527	1.66954
ENSMUSG00000015243	Abca1	-0.0424151	2.71869	0.827851	0.880424	8.44506	5.20399	7.69955	6.95897	6.93509	6.67815
ENSMUSG00000015247	Nipsnap3b	-0.226406	4.22232	0.00333765	0.00834135	19.684	19.4353	20.2378	17.8945	16.2734	16.8591
ENSMUSG00000015289	Lage3	-0.515484	4.22353	5.95413e-10	4.34896e-09	22.5413	22.0904	21.368	16.1986	14.5568	15.5169
ENSMUSG00000015290	Ubl4a	0.25779	5.34431	7.31465e-06	3.0166e-05	36.3201	36.7112	35.6016	44.2684	43.9451	41.8694
ENSMUSG00000015291	Gdi1	-0.0918284	6.14053	0.146639	0.223698	74.9261	74.3781	70.9912	72.5136	66.8446	67.5999
ENSMUSG00000015312	Gadd45b	2.29328	5.45647	2.50296e-84	9.65283e-82	13.6518	13.0985	16.8825	81.5779	69.9345	63.5407
ENSMUSG00000015314	Slamf6	-0.682962	6.69293	5.90997e-08	3.34057e-07	129.47	145.11	120.897	66.9582	85.1437	93.8543
ENSMUSG00000015316	Slamf1	0.248941	7.96364	0.000989787	0.00279034	231.763	211.31	239.887	239.763	286.914	284.083
ENSMUSG00000015335	Zdhhc12	0.0859179	3.32738	0.43982	0.546663	9.08003	9.55835	10.5957	9.82443	10.1623	11.0975
ENSMUSG00000015337	Endog	-0.453038	3.63573	8.38679e-05	0.00029012	12.9533	14.8685	15.6463	11.7542	9.44133	10.9993
ENSMUSG00000015340	Cybb	2.23829	-0.636142	0.00390342	0.00957447	0.38098	0.0708026	0.211914	0.292394	1.33895	1.30944
ENSMUSG00000015341	Golga7	0.252698	6.44633	4.03951e-05	0.000147406	81.4663	74.8738	75.3708	94.911	87.3066	93.4942
ENSMUSG00000015342	Xk	-0.339844	2.33235	0.0253435	0.0500785	5.8417	6.51384	4.30892	4.61982	4.25718	4.28842
ENSMUSG00000015355	Cd48	-1.13356	5.07611	1.12774e-47	1.13599e-45	49.2734	45.2075	44.502	21.4032	21.5606	20.2636
ENSMUSG00000015357	Clpx	0.499172	5.41354	1.05873e-13	1.13418e-12	36.9551	34.0915	36.7671	54.3852	50.2279	48.0238
ENSMUSG00000015363	Trabd	-0.0687186	5.54314	0.475218	0.580182	47.432	48.606	48.3517	53.1572	41.2329	43.9645
ENSMUSG00000015377	Dennd6b	0.11866	4.31956	0.101782	0.165147	17.8426	19.1521	20.5204	21.5202	19.7753	21.704
ENSMUSG00000015396	Cd83	1.82442	3.84415	1.19721e-17	1.89227e-16	5.8417	3.61093	5.68636	15.3214	19.226	18.5613
ENSMUSG00000015437	Gzmb	1.62955	4.3915	1.64377e-15	2.13753e-14	10.096	8.56712	9.57146	31.1692	35.0874	21.0165
ENSMUSG00000015451	C4a	0.216724	1.28569	0.276798	0.377396	1.9684	2.23028	2.15446	2.10523	2.64357	2.58615
ENSMUSG00000015452	Ager	-0.324639	1.50564	0.0371843	0.0698654	3.49232	3.00911	3.00212	2.16371	2.30025	2.88077
ENSMUSG00000015461	Atf6b	0.0734278	6.61965	0.205495	0.296185	93.5307	99.9733	94.6197	104.151	98.3615	101.22
ENSMUSG00000015468	Notch4	0.66528	0.226101	0.0256235	0.0505356	1.07944	0.778829	0.565104	1.52045	0.961299	1.27671
ENSMUSG00000015474	Ppt2	0.257768	2.31882	0.110842	0.177647	5.27023	3.64633	4.80339	4.79526	5.52747	5.66334
ENSMUSG00000015478	Rnf5	-0.195304	4.08019	0.0371686	0.0698605	16.8266	17.382	20.1672	15.4384	16.3078	15.9097
ENSMUSG00000015488	Cacfd1	-0.397462	5.04922	7.06405e-07	3.41636e-06	35.7486	39.2601	40.193	32.2218	27.1567	28.8732
ENSMUSG00000015501	Hivep2	0.229359	8.50754	1.91508e-05	7.3793e-05	325.357	336.029	322.639	362.217	398.733	392.08
ENSMUSG00000015522	Arnt	-0.0681414	5.84777	0.237079	0.333274	58.8615	57.5979	59.8657	53.9174	55.9614	57.9428
ENSMUSG00000015536	Mocs2	0.163715	4.08812	0.0871958	0.145144	17.3346	14.7269	15.3638	19.5904	15.7241	17.7757
ENSMUSG00000015542	Nat9	0.175754	2.17924	0.280149	0.380964	4.00029	4.60217	3.92041	6.43266	4.05119	4.05927
ENSMUSG00000015575	Atp6v0e	-0.150191	5.86454	0.0160846	0.0337967	62.2903	60.43	58.9121	50.5841	56.8883	55.4221
ENSMUSG00000015597	Zfp318	0.00895291	6.34689	0.947418	0.96964	92.0067	76.75	75.3002	75.0867	88.3709	80.9563
ENSMUSG00000015599	Ttbk1	0.389705	0.0508535	0.255289	0.354078	0.507974	0.849631	0.70638	0.760224	1.33895	0.654721
ENSMUSG00000015605	Srf	-0.228759	6.86964	2.55933e-05	9.65508e-05	126.485	130.1	126.901	101.87	109.863	114.904
ENSMUSG00000015619	Gata3	0.498461	4.6915	0.000126992	0.00042545	18.6045	18.3025	24.3701	28.83	27.2254	30.7719
ENSMUSG00000015647	Lama5	-0.835391	1.01584	0.000235096	0.000756455	1.77791	3.15072	2.68425	1.6374	1.44195	1.37491
ENSMUSG00000015656	Hspa8	-0.0725236	11.5484	0.225149	0.319364	3081.5	3157.44	2834.92	2737.98	3069.19	2821.19
ENSMUSG00000015659	Serac1	-0.71067	2.46871	3.78145e-07	1.91815e-06	6.92114	7.04486	7.27572	3.33329	4.73783	4.64852
ENSMUSG00000015668	Pdzd11	0.115144	4.24551	0.231452	0.326895	16.9536	19.8247	15.2578	18.1284	18.8483	19.347
ENSMUSG00000015671	Psma2	0.0660518	7.68295	0.156141	0.235616	204.142	205.009	203.402	214.149	218.696	208.463
ENSMUSG00000015672	Mrpl32	0.16241	5.02661	0.0771124	0.13052	29.5895	31.5072	29.0676	28.83	37.2504	34.3401
ENSMUSG00000015697	Setdb1	0.0671875	7.08734	0.195384	0.284313	130.867	136.401	125.877	145.086	132.316	135.167
ENSMUSG00000015702	Anxa9	-0.912054	0.247823	0.00169038	0.00450925	1.39693	1.13284	1.76595	0.994139	0.583646	0.785665
ENSMUSG00000015711	Prune1	-0.291383	3.72399	0.00222132	0.00576936	13.2708	15.0456	14.3395	12.3975	10.7116	12.1451
ENSMUSG00000015714	Cers2	0.159408	6.81602	0.0379784	0.0711299	102.293	108.93	106.663	100.7	126.068	127.638
ENSMUSG00000015733	Capza2	0.299886	7.1003	2.09398e-06	9.40419e-06	122.803	119.479	129.515	139.355	156.383	161.323
ENSMUSG00000015745	Plekho1	-0.287592	4.17201	0.00201728	0.00528928	23.3033	17.9839	19.6021	16.3156	16.2391	16.7936
ENSMUSG00000015747	Vps45	-0.155919	4.27202	0.0669264	0.115521	21.5254	18.3733	21.1914	19.7073	16.9257	18.2667
ENSMUSG00000015748	Prpf3	-0.0232935	6.73937	0.657901	0.742628	105.214	102.027	97.8337	102.104	100.078	97.8153
ENSMUSG00000015749	Anp32e	-0.00780132	7.70725	0.8743	0.916748	211.825	215.205	214.492	215.787	213.134	209.543
ENSMUSG00000015750	Aph1a	-0.307019	5.12257	5.50578e-05	0.00019671	38.5425	41.1717	35.0718	31.4616	29.8346	31.5248
ENSMUSG00000015755	Tab2	0.346258	7.34544	6.62682e-08	3.71774e-07	146.169	133.286	141.311	160.583	188.346	184.664
ENSMUSG00000015757	Ppil4	0.277442	6.18938	0.000137408	0.000457507	64.1317	64.041	70.638	70.2915	84.972	85.1792
ENSMUSG00000015759	Cnih1	0.0450318	5.76393	0.470883	0.576089	54.0357	52.0399	48.6343	55.2624	53.8671	50.3808
ENSMUSG00000015776	Med22	0.109871	6.12813	0.0391436	0.0730486	66.4176	69.7406	69.7551	77.4843	70.8272	74.7691
ENSMUSG00000015790	Surf1	-0.113951	4.0463	0.241192	0.337886	18.0966	18.5503	15.6816	17.4267	16.5481	14.5348
ENSMUSG00000015804	Med28	0.0523938	5.49564	0.324291	0.429604	44.8287	44.8889	45.0671	47.5432	46.0394	46.4197
ENSMUSG00000015806	Qdpr	-0.440556	5.8281	2.11173e-10	1.62324e-09	60.6394	68.1829	65.1283	50.818	45.6617	47.2054
ENSMUSG00000015812	Gnrh1	-0.358797	1.02477	0.143112	0.21924	1.71441	2.37189	2.29574	1.46197	1.40762	2.12784
ENSMUSG00000015837	Sqstm1	0.597331	6.86092	1.86877e-25	5.25513e-24	90.0383	90.4857	93.8073	147.717	133.174	135.102
ENSMUSG00000015839	Nfe2l2	-0.499204	4.9592	3.88204e-10	2.89023e-09	38.098	37.667	33.9063	22.2219	27.5687	27.0072
ENSMUSG00000015846	Rxra	0.511741	4.77954	2.02106e-06	9.09343e-06	19.938	23.8959	21.2621	28.0698	32.4782	32.3432
ENSMUSG00000015850	Adamtsl4	-0.413366	0.99073	0.116905	0.185843	2.66686	1.62846	2.43701	0.93566	2.09426	1.80048
ENSMUSG00000015869	Prpsap1	0.491601	6.29526	2.06396e-19	3.84797e-18	63.0522	67.6165	66.8589	96.4315	90.2248	92.1847
ENSMUSG00000015880	Ncapg	0.201508	5.15423	0.0116733	0.0254273	34.5422	35.8969	29.5973	41.5784	38.4176	35.2567
ENSMUSG00000015882	Lcorl	0.110399	5.47011	0.292783	0.394819	44.1302	40.2867	44.3254	37.3094	50.7429	50.1844
ENSMUSG00000015889	Lta4h	0.0172359	6.9637	0.730223	0.802846	122.295	125.958	121.815	131.987	121.673	121.614
ENSMUSG00000015932	Dstn	0.144358	3.59991	0.172554	0.256287	11.1119	11.8594	9.50082	11.3449	12.4282	11.8832
ENSMUSG00000015937	Macroh2a1	-0.276329	8.27854	4.70837e-08	2.70096e-07	332.215	344.136	339.592	288.417	275.344	275.736
ENSMUSG00000015942	Gtf2ird2	-0.447904	4.01947	4.55288e-06	1.94539e-05	19.6205	16.851	20.1318	15.4384	12.6342	13.6509
ENSMUSG00000015943	Bola1	0.284133	3.33485	0.0120958	0.0261944	8.44506	10.3018	8.68848	13.2162	10.8833	9.95176
ENSMUSG00000015944	Castor2	0.0922341	4.59772	0.418393	0.526276	25.2717	22.586	25.8888	20.8184	28.2897	28.8077
ENSMUSG00000015950	Ncf1	0.683063	3.06144	3.7728e-08	2.19299e-07	6.34967	6.01822	5.96891	11.111	9.64733	8.87147
ENSMUSG00000015961	Adss	0.030537	8.6824	0.511826	0.614756	403.141	402.088	409.453	398.825	420.466	420.887
ENSMUSG00000015968	Cacna1d	-0.916886	-0.288786	0.00442028	0.0107061	1.07944	0.955835	0.812338	0.292394	0.583646	0.523777
ENSMUSG00000015971	Actr8	-0.0802803	5.19168	0.26615	0.366157	36.2566	39.0476	37.0143	37.251	33.5082	36.0097
ENSMUSG00000015994	Fnta	-0.0435754	5.38241	0.553555	0.653365	46.0986	41.8443	41.2526	45.7889	40.3746	39.316
ENSMUSG00000016018	Mtrex	-0.0148867	7.36075	0.749648	0.818735	163.377	163.306	168.542	158.127	165.481	166.234
ENSMUSG00000016028	Celsr1	0.364353	6.70372	1.8769e-08	1.13914e-07	82.5457	95.4065	90.8405	122.922	117.485	107.014
ENSMUSG00000016087	Fli1	-0.36191	6.28271	0.000495462	0.00149114	85.6571	82.9453	89.6044	51.5783	74.5694	74.0817
ENSMUSG00000016181	Utp25	0.339123	7.11539	2.06399e-11	1.76331e-10	124.517	120.612	123.687	155.261	156.108	154.94
ENSMUSG00000016194	Hsd11b1	-0.978433	1.19078	3.7926e-06	1.63816e-05	3.36533	2.6551	3.46126	1.05262	2.09426	1.47312
ENSMUSG00000016200	Syt14	-0.745489	0.337603	0.0154905	0.032686	2.09539	1.09744	1.23617	0.409351	1.09863	0.916609
ENSMUSG00000016206	H2-M3	-0.143486	3.25175	0.192684	0.280991	9.84199	11.5408	10.3485	9.41508	10.128	9.32977
ENSMUSG00000016239	Lonrf3	0.413627	2.83118	0.000383675	0.00117969	6.09568	5.73501	6.46338	8.47942	8.34271	7.66024
ENSMUSG00000016252	Atp5e	0.371353	6.75074	0.000217129	0.000702327	94.4196	96.7872	112.738	155.144	114.12	124.855
ENSMUSG00000016253	Nelfcd	-0.0159368	5.60691	0.848436	0.896453	49.6544	48.252	48.6696	53.2157	47.0007	45.3722
ENSMUSG00000016256	Ctsz	-0.0190904	5.76647	0.840164	0.889593	52.8293	57.1377	53.5083	60.3501	50.6742	51.2647
ENSMUSG00000016257	Prelid3b	0.185084	6.56267	0.00079138	0.00228054	88.2604	92.893	83.2823	100.291	102.172	98.1754
ENSMUSG00000016308	Ube2a	-0.31726	5.12076	5.77348e-06	2.4217e-05	39.114	38.0918	37.8267	27.485	31.8259	32.2777
ENSMUSG00000016319	Slc25a5	-0.338629	9.23763	8.04847e-15	9.82262e-14	675.161	693.158	698.787	533.736	554.155	546.725
ENSMUSG00000016344	Ppdpf	-0.272558	4.85088	0.00252199	0.00645709	34.0977	30.6221	32.882	31.4031	23.8265	26.0252
ENSMUSG00000016356	Col20a1	-0.149833	1.49397	0.34747	0.453812	3.30183	3.11532	2.7902	2.80698	2.60924	2.8153
ENSMUSG00000016409	Nkap	0.035754	5.06325	0.657982	0.742658	33.7168	33.4896	31.7165	31.4031	34.2978	35.093
ENSMUSG00000016427	Ndufa1	-0.263042	4.48862	0.00895638	0.0201153	25.5257	22.232	28.008	18.5962	20.9769	23.1771
ENSMUSG00000016477	E2f3	0.112927	6.09876	0.156453	0.235903	61.4648	71.4752	56.0513	68.1277	72.8184	63.6061
ENSMUSG00000016481	Cr1l	-0.069136	6.1302	0.304521	0.408023	75.0531	70.4132	71.6623	61.812	71.2392	72.9687
ENSMUSG00000016487	Ppfibp1	-0.114077	4.94388	0.223568	0.317454	34.3517	29.5601	32.2109	26.6078	30.1779	31.4266
ENSMUSG00000016493	Cd46	0.352511	3.03915	0.0404556	0.0751851	7.11163	7.08026	6.85189	6.37418	8.89202	11.2285
ENSMUSG00000016495	Plgrkt	-0.379872	4.5478	2.01735e-06	9.07978e-06	29.145	24.4269	27.7254	20.8184	21.2859	20.0672
ENSMUSG00000016496	Cd274	-0.00682177	7.29157	0.911784	0.944025	154.614	164.156	148.658	144.969	158.168	161.651
ENSMUSG00000016498	Pdcd1lg2	-0.390729	5.18419	1.77901e-07	9.43908e-07	41.7808	44.0038	40.6169	28.7715	33.5425	33.5872
ENSMUSG00000016503	Gtf3a	0.108941	5.74918	0.0607039	0.106403	51.2418	51.5089	52.9432	59.5898	56.339	52.705
ENSMUSG00000016510	Mtif3	0.256867	4.26224	0.00122043	0.00336809	15.9377	17.6653	17.5182	21.8126	18.917	21.0165
ENSMUSG00000016520	Lnx2	0.445684	5.9558	1.49868e-12	1.43673e-11	48.448	56.2173	51.5658	70.8178	71.5138	71.2336
ENSMUSG00000016526	Dyrk3	0.679218	2.9765	3.25417e-09	2.1702e-08	5.20673	5.80581	5.33317	9.82443	8.61736	8.18401
ENSMUSG00000016528	Mapkapk2	0.590474	7.31281	9.6178e-22	2.10129e-20	119.564	126.453	130.786	204.208	176.33	188.232
ENSMUSG00000016534	Lamp2	-0.0902233	5.17423	0.182185	0.267996	37.9075	37.136	39.8399	34.7364	36.4607	36.5662
ENSMUSG00000016541	Atxn10	-0.618586	6.54701	2.27393e-22	5.16726e-21	110.611	113.603	114.646	80.1159	70.7585	70.6444
ENSMUSG00000016552	Foxred2	-0.110557	5.24215	0.13853	0.213505	36.7646	41.7027	39.1335	36.9001	36.4264	36.0751
ENSMUSG00000016554	Eif3d	0.156228	8.43239	0.00339592	0.00846564	308.404	332.843	294.667	352.685	353.381	337.247
ENSMUSG00000016559	H3f3b	0.258208	8.76344	2.30594e-06	1.0286e-05	389.489	399.044	420.367	508.122	464.067	474.771
ENSMUSG00000016619	Nup50	0.0492029	7.24979	0.339815	0.445539	146.931	150.172	142.971	159.355	148.864	147.705
ENSMUSG00000016624	Phf21b	-0.320776	1.25439	0.230995	0.326352	2.03189	3.46933	2.11914	2.16371	1.88827	2.16058
ENSMUSG00000016637	Ift27	-0.384923	3.72551	7.02784e-05	0.000245949	14.7312	16.4616	16.0348	12.3975	12.1536	11.8832
ENSMUSG00000016664	Pacsin2	-0.449499	5.73933	5.08765e-14	5.68486e-13	62.7348	63.1913	59.4772	43.6836	43.6361	48.0238
ENSMUSG00000016756	Cmah	-0.190104	6.77334	0.00656812	0.0152488	131.184	111.408	126.407	98.1858	106.189	118.013
ENSMUSG00000016757	Ttll12	0.0110594	6.53743	0.844935	0.893873	85.8476	96.7872	85.5427	90.0573	91.7011	88.8784
ENSMUSG00000016758	Bik	-0.92093	0.295927	0.000286594	0.000908299	1.46042	1.84087	1.34212	0.877181	0.823971	0.785665
ENSMUSG00000016831	Tox4	0.46092	7.78933	6.67343e-24	1.68056e-22	175.187	174.493	174.723	235.962	249.251	236.256
ENSMUSG00000016833	Mrps18c	0.207544	3.87721	0.0855712	0.142756	14.6677	11.9656	13.9863	13.0408	16.5824	16.6299
ENSMUSG00000016921	Srsf6	-0.107999	8.58888	0.0626549	0.109237	395.267	408.991	416.023	403.737	361.586	367.953
ENSMUSG00000016933	Plcg1	0.202508	7.92098	0.000432056	0.00131824	228.398	217.93	231.375	261.634	256.358	261.757
ENSMUSG00000016940	Kctd2	0.240065	4.15325	0.0180037	0.0372779	15.6202	14.7623	18.048	20.9354	18.7453	17.9394
ENSMUSG00000016946	Kctd5	-0.422092	5.05883	9.24279e-11	7.39095e-10	38.0345	40.9593	36.0254	28.5961	28.9763	28.3167
ENSMUSG00000016984	Etaa1	0.117458	5.36126	0.0812031	0.136413	39.8124	36.605	37.0497	42.5725	40.8209	39.5451
ENSMUSG00000017009	Sdc4	2.21273	1.65009	3.82185e-25	1.04537e-23	1.01595	1.23905	1.05957	6.08179	5.59614	4.09201
ENSMUSG00000017119	Nbr1	0.089128	5.94186	0.184152	0.270448	59.7504	54.6596	60.5015	66.8412	57.6436	61.9039
ENSMUSG00000017132	Cyth1	0.429871	6.57675	1.25087e-05	4.96449e-05	76.831	76.8916	89.2512	122.338	101.245	104.428
ENSMUSG00000017146	Brca1	0.0814554	6.18756	0.367508	0.474111	72.3863	75.4756	60.007	77.6013	75.6337	66.7488
ENSMUSG00000017176	Nt5c3b	-0.390014	5.36789	8.54812e-08	4.70949e-07	45.2732	45.7739	48.2811	31.4616	37.9713	36.4025
ENSMUSG00000017188	Coa3	-0.188484	4.51279	0.0195933	0.0401017	25.6527	22.763	26.5952	21.6956	20.5649	23.3735
ENSMUSG00000017210	Med24	-0.314514	6.28751	6.75504e-07	3.27984e-06	84.8951	90.3087	85.6133	64.8529	71.3078	73.1651
ENSMUSG00000017221	Psmd3	0.0238789	7.97779	0.621939	0.711978	245.542	258.04	238.262	258.067	250.762	245.88
ENSMUSG00000017264	Exosc10	0.142347	7.65971	0.0100965	0.0223487	186.109	196.973	183.023	202.57	213.34	208.791
ENSMUSG00000017286	Glod4	0.0507704	4.63846	0.494249	0.598047	26.2241	25.1703	24.2642	28.7131	25.0281	24.9121
ENSMUSG00000017288	Vps53	-0.273949	6.07544	1.19736e-07	6.47774e-07	73.2752	72.7497	68.8368	58.7127	60.3215	58.3356
ENSMUSG00000017291	Taok1	0.193434	7.43041	0.00428076	0.0103868	161.599	153.606	160.348	161.401	189.479	191.899
ENSMUSG00000017299	Dnttip1	0.0360954	5.4266	0.634026	0.721835	38.7965	44.2162	44.1841	39.5901	45.5587	45.3067
ENSMUSG00000017307	Acot8	0.259926	4.30405	0.00114956	0.0031921	17.3981	17.1342	19.1429	21.4032	21.1829	21.8349
ENSMUSG00000017314	Mpp2	-0.492401	0.477707	0.125311	0.196731	1.07944	2.01787	1.69531	0.818702	1.57928	1.01482
ENSMUSG00000017376	Nlk	-0.435603	6.30531	5.16365e-11	4.25513e-10	89.4034	89.8839	93.9133	61.1103	73.9514	66.4214
ENSMUSG00000017386	Traf4	0.64514	5.98909	5.93927e-22	1.32291e-20	44.7017	52.0399	49.1641	76.7826	75.8397	76.5696
ENSMUSG00000017390	Aldoc	-0.382577	0.41647	0.225392	0.319675	2.41288	1.09744	1.23617	1.16957	1.33895	0.982082
ENSMUSG00000017404	Rpl19	-0.424548	8.32417	2.7502e-08	1.6339e-07	385.425	370.262	386.779	270.406	293.025	287.455
ENSMUSG00000017405	Nek8	0.324626	4.56714	0.00028895	0.000914476	18.4775	22.7276	21.0148	26.9587	24.9595	26.6799
ENSMUSG00000017418	Arl5b	0.700353	6.51492	9.03266e-33	4.05059e-31	66.7985	73.3869	66.5057	117.659	112.026	107.178
ENSMUSG00000017421	Zfp207	-0.248497	8.29835	2.76346e-05	0.000103528	339.771	332.418	338.038	252.979	295.771	300.517
ENSMUSG00000017428	Psmd11	0.141105	7.77943	0.0213337	0.0431729	203.189	205.965	207.994	251.751	211.726	218.186
ENSMUSG00000017466	Timp2	-0.0542224	5.36943	0.617681	0.708124	45.4001	36.8174	51.1066	38.9468	39.3103	49.8243
ENSMUSG00000017478	Zc3h18	0.0337408	7.64367	0.463958	0.569319	196.586	204.903	192.03	210.348	199.916	197.988
ENSMUSG00000017485	Top2b	-0.188986	8.2331	0.000755818	0.00219163	331.453	311.709	346.338	289.119	280.322	298.487
ENSMUSG00000017493	Igfbp4	0.697056	5.97888	2.63126e-09	1.77851e-08	45.0827	59.4034	47.2569	99.063	72.0631	75.8822
ENSMUSG00000017499	Cdc6	-0.0132135	6.37307	0.899579	0.934687	80.1963	91.0168	70.6734	89.0047	81.0925	70.0879
ENSMUSG00000017548	Suz12	-0.00296138	8.05928	0.946827	0.969378	267.766	260.483	260.76	263.271	256.255	267.584
ENSMUSG00000017550	Atad5	-0.0646013	6.78429	0.195797	0.2847	108.071	115.621	107.335	105.905	107.666	103.315
ENSMUSG00000017561	Crlf3	-0.186497	6.5132	0.000108597	0.000367839	96.134	99.8671	96.3856	86.4901	84.251	86.4886
ENSMUSG00000017615	Tnfaip1	-0.219324	5.2531	0.00693394	0.0160182	40.1299	43.402	39.522	35.0288	37.834	32.9325
ENSMUSG00000017631	Abr	0.0510982	5.37109	0.447962	0.55458	40.0664	36.5341	43.2305	40.9936	41.0956	41.9676
ENSMUSG00000017639	Rab11fip4	-0.234828	5.66707	0.00494718	0.0118273	53.0198	52.7479	57.3228	47.2508	42.2972	49.235
ENSMUSG00000017652	Cd40	2.19005	0.00864039	0.00801138	0.0182172	1.01595	0.0354013	0.176595	0.409351	3.02123	1.76775
ENSMUSG00000017664	Slc35c2	0.136554	5.3997	0.0210731	0.0427031	40.1299	41.0301	40.4756	45.6719	45.5244	42.8515
ENSMUSG00000017670	Elmo2	0.0241954	5.91629	0.748884	0.818182	60.7029	60.8902	53.6143	61.5196	59.9782	56.6334
ENSMUSG00000017677	Wsb1	0.234003	6.19721	0.000308718	0.000969311	66.6081	69.6698	65.3049	85.0866	77.4533	75.2274
ENSMUSG00000017679	Ttpal	-0.464535	6.31881	3.42108e-11	2.86463e-10	93.8481	92.4328	91.9707	73.8002	63.9607	64.4573
ENSMUSG00000017686	Rhot1	0.11067	6.29925	0.0381157	0.0713287	72.7037	78.3077	74.3112	84.8527	82.3971	76.9625
ENSMUSG00000017692	Rhbdl3	0.826404	3.29898	1.23516e-11	1.0819e-10	7.7466	7.32807	6.4987	14.5612	11.1236	12.6361
ENSMUSG00000017697	Ada	0.287421	3.09266	0.0233098	0.0466126	5.96869	8.35471	7.34636	9.12268	10.0593	7.72571
ENSMUSG00000017707	Serinc3	0.214065	7.15326	0.000200403	0.000651191	137.978	125.816	131.069	146.431	154.357	156.184
ENSMUSG00000017713	Tha1	0.438941	1.44224	0.00966099	0.0215011	1.8414	2.15948	2.40169	2.86546	2.84957	3.10992
ENSMUSG00000017715	Pgs1	0.202201	6.19811	0.000531172	0.00158728	64.1952	69.3866	67.8832	82.8059	76.389	73.7543
ENSMUSG00000017716	Birc5	0.395662	3.83013	0.00749471	0.017158	10.5405	14.7269	10.631	20.1167	14.1448	13.6182
ENSMUSG00000017718	Afmid	-0.0176059	1.40343	0.964171	0.980465	2.22238	2.7967	3.07275	3.15785	2.54058	2.65162
ENSMUSG00000017721	Pigt	-0.15091	6.49383	0.00945343	0.0210948	94.3561	97.6722	91.4763	79.0048	87.9932	87.6999
ENSMUSG00000017724	Etv4	-0.415612	2.339	0.00442509	0.0107158	5.39722	6.33683	5.61572	4.21047	3.87953	4.94314
ENSMUSG00000017734	Dbndd2	-0.103369	0.520342	0.665257	0.748677	1.65091	1.41605	1.44808	1.40349	1.33895	1.40765
ENSMUSG00000017747	Ghdc	-0.145069	2.65086	0.358756	0.465355	7.11163	6.97406	6.28679	7.13441	5.97379	5.46692
ENSMUSG00000017756	Slc12a7	-0.0638255	6.26976	0.343591	0.449704	83.4982	73.4577	82.5406	77.3089	74.329	77.2243
ENSMUSG00000017760	Ctsa	-0.0941318	5.85947	0.10678	0.172056	59.0519	58.0227	59.5479	55.087	56.339	54.0145
ENSMUSG00000017764	Zswim1	0.294751	3.70458	0.016242	0.0340797	10.096	12.1072	11.8319	11.6957	14.4538	15.5496
ENSMUSG00000017765	Slc12a4	0.293685	5.64237	0.00053222	0.00159006	44.1937	48.1104	45.2437	65.3792	53.2835	50.9046
ENSMUSG00000017774	Myo1c	-0.0952536	6.42927	0.106152	0.171208	88.8954	87.6536	87.2027	89.6479	80.1312	77.8791
ENSMUSG00000017776	Crk	-0.0295261	5.9598	0.625026	0.714664	65.7191	60.7132	61.9142	60.8764	62.5531	60.6272
ENSMUSG00000017778	Cox7c	-0.0691285	7.00989	0.213858	0.305952	131.057	127.94	133.753	131.636	123.493	119.847
ENSMUSG00000017781	Pitpna	-0.243988	7.76071	4.82657e-07	2.40136e-06	245.097	223.913	234.766	203.448	192.5	198.086
ENSMUSG00000017801	Mlx	-0.172396	5.32788	0.0095908	0.0213695	43.3683	40.4283	39.9105	37.8942	36.0831	35.6823
ENSMUSG00000017802	Retreg3	0.0632789	6.02729	0.245681	0.343079	62.8617	63.3683	67.8125	70.233	65.5744	67.6327
ENSMUSG00000017830	Dhx58	0.0466531	2.21915	0.776832	0.840939	3.68281	4.17735	5.26253	4.15199	4.39451	5.10682
ENSMUSG00000017831	Rab5a	0.465499	5.73758	3.62571e-17	5.46814e-16	44.5112	43.6852	43.5484	61.929	60.2529	59.776
ENSMUSG00000017837	Nkiras2	0.170058	4.73513	0.0121947	0.0263789	23.3033	25.6305	24.3701	26.4909	28.8047	27.3019
ENSMUSG00000017843	Ppp2r5c	-0.325239	7.56488	1.03066e-08	6.46461e-08	215	200.796	206.758	175.436	156.657	165.055
ENSMUSG00000017858	Ift52	-0.613272	4.90305	2.75127e-14	3.14984e-13	33.6533	35.5429	36.3433	23.6254	22.6249	23.0134
ENSMUSG00000017861	Mybl2	0.170423	5.33516	0.0416491	0.0770636	35.3677	40.5699	33.0586	45.0286	41.9195	36.337
ENSMUSG00000017897	Eya2	-1.8137	-0.177303	1.83147e-08	1.11407e-07	1.58742	1.16824	1.58936	0.409351	0.343321	0.458305
ENSMUSG00000017929	B4galt5	-0.175991	5.97299	0.0409491	0.0759558	60.6394	68.1829	65.3049	60.5255	57.7466	54.1127
ENSMUSG00000017999	Ddx27	0.209349	7.82118	4.18076e-05	0.000152231	198.618	215.346	200.506	236.664	239.741	234.521
ENSMUSG00000018001	Cyth3	0.864731	5.83549	7.75082e-33	3.48735e-31	36.9551	38.1272	44.6079	72.3382	71.2048	75.2274
ENSMUSG00000018008	Cyth4	-0.236224	6.06735	0.00450542	0.0108888	75.8786	64.3596	79.1499	60.0577	57.0943	68.7457
ENSMUSG00000018040	Rrp7a	0.25039	7.42801	2.61061e-06	1.1561e-05	152.519	162.669	143.748	175.553	187.762	182.242
ENSMUSG00000018042	Cyb5r3	-0.583808	5.47497	3.30696e-19	6.04023e-18	54.7342	52.1815	55.2743	34.0346	36.7354	36.9917
ENSMUSG00000018068	Ints2	-0.0815406	6.46448	0.0954165	0.156492	89.2764	91.5478	89.8869	86.2562	86.5856	83.3132
ENSMUSG00000018076	Med13l	0.0818101	7.23901	0.0887066	0.147205	145.153	147.553	149.47	152.22	157.447	158.213
ENSMUSG00000018102	H2bc4	0.496854	6.22642	4.13072e-12	3.82417e-11	63.1157	67.3333	64.5985	83.3322	97.7779	93.8215
ENSMUSG00000018143	Mafk	-0.00789303	5.714	0.968611	0.983327	49.0195	56.3589	55.133	56.8998	52.2878	51.5265
ENSMUSG00000018160	Med1	-0.22357	7.78667	0.000499311	0.00150148	235.89	231.702	234.377	179.764	213.752	206.794
ENSMUSG00000018166	Erbb3	0.0912961	3.70875	0.575758	0.672806	13.3978	11.1514	15.2578	13.801	12.0162	16.5317
ENSMUSG00000018167	Stard3	-0.695545	4.85831	9.2121e-27	2.788e-25	36.5106	36.9944	36.1667	22.3389	21.5949	23.7009
ENSMUSG00000018168	Ikzf3	0.0194098	7.40278	0.824749	0.878162	166.742	149.677	174.405	153.682	165.172	178.15
ENSMUSG00000018169	Mfng	0.147392	6.17279	0.0155866	0.0328731	64.3222	71.7939	68.4836	76.5487	77.0756	73.6888
ENSMUSG00000018171	Vmp1	-0.261716	6.80263	6.04045e-05	0.000214	132.835	117.285	122.698	98.7121	103.58	107.8
ENSMUSG00000018189	Uchl5	-0.275798	5.78484	2.41724e-07	1.26318e-06	61.3378	64.0056	62.4087	49.7069	52.8715	52.3122
ENSMUSG00000018196	Glrx2	-0.00689424	5.0613	0.89313	0.929632	34.9232	33.8437	32.1403	33.099	31.5856	35.3549
ENSMUSG00000018199	Ro60	-0.252459	2.50167	0.126138	0.197771	5.14323	7.46968	5.96891	4.91221	4.84083	5.95796
ENSMUSG00000018209	Stk4	0.357885	8.65341	2.75206e-12	2.59227e-11	358.185	331.038	365.128	468.473	438.112	444.785
ENSMUSG00000018239	Zcchc10	0.542463	4.61797	6.89131e-09	4.43581e-08	17.0806	21.2762	21.5093	30.7598	28.633	28.775
ENSMUSG00000018286	Psmb6	0.193917	6.97478	0.000558226	0.00166041	114.421	121.639	118.177	146.782	129.157	130.551
ENSMUSG00000018287	Spag7	0.0625845	4.76016	0.433061	0.540246	27.8751	26.9404	26.6659	26.4909	29.457	28.6113
ENSMUSG00000018293	Pfn1	-0.2038	9.8773	0.000280851	0.000892402	1046.81	1008.44	1085.28	971.157	889.648	866.752
ENSMUSG00000018322	Tomm34	-0.235929	6.72049	1.57283e-05	6.15186e-05	114.612	115.09	110.019	92.6303	101.863	93.4942
ENSMUSG00000018326	Ywhab	0.127439	7.94297	0.00476546	0.011428	231.89	234.994	239.251	268.301	252.238	251.806
ENSMUSG00000018334	Ksr1	-0.0241759	4.94454	0.779156	0.842542	30.6054	31.0115	31.2927	32.1633	29.9033	29.6916
ENSMUSG00000018340	Anxa6	-0.437664	6.10314	1.13588e-07	6.16241e-07	78.9899	79.1927	79.3972	61.2273	58.7079	55.7168
ENSMUSG00000018341	Il12rb2	0.414717	3.36869	0.214535	0.306651	8.19108	11.3992	5.0153	12.5729	12.3939	7.88939
ENSMUSG00000018347	Zkscan6	0.125452	4.37887	0.0989144	0.161269	18.7315	20.2849	20.3438	22.0465	21.8352	21.2784
ENSMUSG00000018362	Kpna2	-0.0611666	6.90524	0.34698	0.45326	118.231	126.276	117.93	125.729	116.729	105.868
ENSMUSG00000018363	Smurf2	-0.0676198	5.6424	0.247858	0.345449	48.956	49.3848	51.919	46.2567	48.271	48.7767
ENSMUSG00000018372	Cep95	-0.421615	4.65881	2.66655e-07	1.38275e-06	29.78	27.1174	30.6569	19.181	21.5262	24.061
ENSMUSG00000018377	Vezf1	0.382226	6.09971	0.000765642	0.00221631	59.4329	55.9341	56.2632	56.3735	82.1224	84.3935
ENSMUSG00000018378	Cuedc1	-0.1133	2.74483	0.481874	0.58661	6.22268	6.83245	7.31104	6.66658	5.93946	6.41627
ENSMUSG00000018379	Srsf1	-0.149149	9.36567	0.00132316	0.00361613	703.163	722.753	734.742	662.447	641.461	645.228
ENSMUSG00000018381	Abi3	0.0744008	2.68529	0.583358	0.679246	7.42912	6.08902	6.46338	7.48528	6.5231	6.90731
ENSMUSG00000018395	Kif3a	-0.562459	1.93696	0.000148517	0.000491945	4.25428	4.53137	4.62679	2.51459	3.43321	3.01172
ENSMUSG00000018398	Septin8	0.325144	2.78106	0.0137549	0.0293818	6.41317	5.69961	6.42806	9.06421	7.5874	6.8091
ENSMUSG00000018401	Mtmr4	0.311578	5.51267	1.37842e-05	5.43556e-05	38.9235	41.8089	38.6743	55.2039	47.5157	46.387
ENSMUSG00000018405	Mrm1	0.319684	4.1893	0.000281039	0.00089279	15.1757	16.851	16.494	23.5085	19.0887	18.8887
ENSMUSG00000018412	Kansl1	0.264029	7.44268	4.54749e-06	1.9437e-05	157.472	148.933	169.002	181.167	190.887	198.413
ENSMUSG00000018415	Gid4	0.0766158	6.21712	0.182161	0.26799	71.0528	70.4486	72.8985	75.7885	75.462	74.9656
ENSMUSG00000018425	Dhx40	0.345123	5.48468	3.93809e-09	2.6006e-08	37.717	37.4546	40.4403	47.8941	48.7859	50.2171
ENSMUSG00000018427	Ypel2	0.508066	3.262	0.000650707	0.00191065	7.8101	6.72625	9.78337	10.5262	11.5356	12.4724
ENSMUSG00000018428	Akap1	-0.157428	5.46843	0.0546153	0.0972241	44.0032	49.4556	44.0428	41.5199	40.9926	41.0183
ENSMUSG00000018433	Nol11	0.038441	7.24239	0.453019	0.558944	149.09	144.756	142.512	156.372	150.34	141.682
ENSMUSG00000018442	Derl2	0.233196	5.831	0.000199986	0.00064999	53.9087	51.2965	51.5658	60.5255	61.6605	61.642
ENSMUSG00000018446	C1qbp	0.0839346	8.12589	0.0835909	0.13985	269.226	283.387	262.985	294.382	289.42	281.137
ENSMUSG00000018449	Rpain	-0.00332209	3.79384	0.999738	1	13.7153	13.5233	13.174	14.0349	13.4239	12.9635
ENSMUSG00000018474	Chd3	0.166985	8.4681	0.000559929	0.00166401	342.755	332.418	346.091	375.375	367.113	403.668
ENSMUSG00000018476	Kdm6b	0.126834	7.58904	0.163353	0.24483	167.758	200.69	187.756	193.74	203.349	210.526
ENSMUSG00000018481	Appbp2	0.0480589	6.86568	0.393914	0.501135	112.453	116.506	114.893	113.215	119.235	122.793
ENSMUSG00000018501	Ncor1	-0.37046	8.73584	1.96659e-10	1.51859e-09	500.291	455.013	479.032	337.013	381.636	389.559
ENSMUSG00000018507	Trpv2	-0.627056	4.93257	3.66206e-11	3.05504e-10	38.4155	37.7732	39.4867	24.9119	25.3714	24.6175
ENSMUSG00000018509	Cenpv	-1.36816	2.55556	6.02846e-23	1.41517e-21	7.23863	9.69996	8.37061	2.63154	3.57054	3.50276
ENSMUSG00000018537	Pcgf2	-0.775094	2.98768	2.02851e-12	1.93095e-11	10.35	9.84156	10.4191	5.96483	5.69913	6.18711
ENSMUSG00000018541	Cwc25	0.0187504	4.80747	0.779472	0.842716	27.2401	26.4448	28.0786	29.4148	25.4058	28.3494
ENSMUSG00000018543	1700001P01Rik	-0.624924	-0.12041	0.0669474	0.115528	0.57147	1.30985	0.882976	0.701745	0.514982	0.687457
ENSMUSG00000018547	Pip4k2b	-0.764915	6.80758	8.03552e-51	8.96392e-49	144.265	144.65	144.455	78.8878	87.0319	88.2891
ENSMUSG00000018548	Trim37	0.0769576	5.77787	0.21444	0.306557	51.0514	56.9607	50.4002	58.9466	55.2061	53.6871
ENSMUSG00000018559	Ctdnep1	0.0844682	6.42098	0.172116	0.255749	82.9902	88.3263	79.715	83.9755	92.2161	89.5986
ENSMUSG00000018565	Elp5	0.0876918	5.90451	0.124502	0.195729	55.1151	59.6158	53.8615	59.7068	59.1199	60.529
ENSMUSG00000018567	Gabarap	-0.293396	6.24693	6.58025e-07	3.20188e-06	86.1015	79.2635	82.2227	63.391	71.8228	65.9631
ENSMUSG00000018570	2810408A11Rik	0.536147	0.568005	0.0155012	0.0327032	1.07944	1.09744	1.13021	1.87132	1.44195	1.60407
ENSMUSG00000018572	Phf23	0.0708805	5.91966	0.33757	0.443211	60.4489	56.1819	64.0334	70.9347	59.2229	60.2671
ENSMUSG00000018574	Acadvl	-0.0382051	5.52049	0.708213	0.784591	44.7652	46.4465	51.9896	51.4028	42.2628	46.4525
ENSMUSG00000018583	G3bp1	0.0468729	9.28338	0.306361	0.410162	591.218	634.71	596.185	630.284	636.724	615.863
ENSMUSG00000018585	Atox1	0.145806	4.83248	0.0335828	0.0640346	25.3352	27.6484	26.6305	30.2335	30.3496	28.0221
ENSMUSG00000018599	Mief2	-0.109867	2.6833	0.628209	0.717574	5.20673	7.64668	7.2404	7.54376	6.24845	5.23777
ENSMUSG00000018648	Dusp14	1.50226	1.33753	6.40554e-12	5.79116e-11	0.888954	1.38065	1.09489	2.80698	3.43321	3.47002
ENSMUSG00000018651	Tada2a	-0.326232	5.02338	5.44952e-06	2.29652e-05	32.8278	38.6582	33.8003	28.1283	28.7703	27.4655
ENSMUSG00000018654	Ikzf1	-0.754114	9.59983	1.29076e-39	8.54056e-38	1014.68	962.137	1020.47	540.811	605.035	630.234
ENSMUSG00000018659	Pnpo	-0.0583611	4.62027	0.562017	0.661099	24.5097	26.1262	24.1935	28.0698	22.4875	22.0968
ENSMUSG00000018661	Cog1	0.129461	5.66032	0.0654688	0.113438	51.5593	48.96	45.3849	49.473	54.0731	55.062
ENSMUSG00000018666	Cbx1	-0.189564	6.85263	0.00129333	0.00354175	124.263	125.391	123.581	103.449	113.674	109.699
ENSMUSG00000018669	Cdk5rap3	-0.199356	5.32039	0.0146357	0.0310862	41.9713	43.8976	46.6917	41.4614	35.7741	38.825
ENSMUSG00000018677	Slc25a39	-0.486067	6.34338	5.44394e-19	9.77159e-18	91.6893	96.7518	97.8337	70.8762	67.2566	67.0107
ENSMUSG00000018678	Sp2	-0.369971	4.87114	0.00112942	0.00314199	32.5103	35.6845	35.7782	21.8711	27.912	30.3463
ENSMUSG00000018697	Aatf	-0.0181399	6.40447	0.773207	0.838092	81.6568	86.9102	82.6465	86.0807	79.2385	83.4442
ENSMUSG00000018707	Dync1h1	-0.164677	9.20579	0.00044448	0.00135156	609.124	631.807	626.03	577.945	544.713	543.877
ENSMUSG00000018733	Pex12	1.03122	4.52409	4.05816e-37	2.32106e-35	14.6042	15.0456	14.3748	32.1048	29.663	28.644
ENSMUSG00000018736	Ndel1	0.192467	5.3273	0.00132041	0.00361006	35.6852	36.8882	37.3675	41.403	41.2672	43.1134
ENSMUSG00000018740	Slc25a35	-0.301308	1.0583	0.186965	0.273864	2.53987	2.23028	2.40169	1.87132	2.16292	1.73501
ENSMUSG00000018750	Zbtb4	-0.523008	4.55196	2.85398e-08	1.68813e-07	28.891	26.0908	29.3854	16.4325	19.638	22.0314
ENSMUSG00000018761	Mpdu1	-0.350571	5.24858	2.13853e-06	9.58362e-06	40.9554	42.9064	43.1245	36.4907	30.3153	33.489
ENSMUSG00000018765	Fxr2	0.0571213	6.44143	0.318218	0.423349	81.4663	84.6091	86.9908	91.8116	81.9508	90.286
ENSMUSG00000018770	Atp5g3	0.0655058	7.07399	0.347999	0.454283	132.391	138.278	159.359	158.419	141.689	150.848
ENSMUSG00000018774	Cd68	-0.281834	2.15246	0.0803844	0.135257	4.57176	5.69961	4.09701	3.45025	4.39451	3.89559
ENSMUSG00000018796	Acsl1	-0.102337	4.08936	0.271406	0.371686	16.4456	17.6299	18.048	17.5436	15.4495	16.1061
ENSMUSG00000018809	Smyd4	0.00268983	3.80294	0.992698	1	15.4932	14.4083	13.9863	15.4384	14.4538	14.0438
ENSMUSG00000018819	Lsp1	0.534379	8.63779	2.37914e-20	4.76464e-19	353.169	298.398	328.926	477.713	459.329	481.776
ENSMUSG00000018820	Zfyve27	0.244514	5.47934	0.000328348	0.00102617	39.241	42.0214	40.7582	53.3326	46.1767	46.0596
ENSMUSG00000018821	Avpi1	0.265254	1.44619	0.149667	0.227501	2.22238	2.90291	2.11914	3.5672	2.81523	2.58615
ENSMUSG00000018841	Rad51d	0.472338	5.14116	1.07565e-08	6.73115e-08	26.9226	30.6929	30.3744	43.1573	40.5119	39.2505
ENSMUSG00000018846	Pank3	0.164279	6.68212	0.00535422	0.0126992	97.5309	95.7959	90.0635	106.314	108.078	102.857
ENSMUSG00000018848	Rars	-0.03067	7.37853	0.581007	0.677531	163.822	174.387	164.375	155.027	171.523	165.153
ENSMUSG00000018849	Wwc1	-1.51276	-0.129549	5.09672e-05	0.000183124	0.825457	1.52226	1.05957	0.46783	0.377653	0.392833
ENSMUSG00000018858	Mrpl58	-0.557348	5.23009	1.88101e-09	1.2954e-08	43.1778	45.3491	44.1135	36.3153	26.1954	28.4476
ENSMUSG00000018861	Fdxr	-0.46845	5.15689	4.24396e-10	3.14018e-09	45.2732	41.1363	41.5352	33.2159	29.2166	30.1499
ENSMUSG00000018882	Mrpl45	0.0372586	5.8052	0.564125	0.663231	51.1149	55.1552	54.3913	55.2624	57.8153	52.214
ENSMUSG00000018899	Irf1	0.406571	7.84908	7.08895e-05	0.000247957	213.984	208.266	181.434	288.359	273.009	238.809
ENSMUSG00000018900	Slc22a5	0.165096	3.82137	0.0701368	0.120201	12.1914	14.0189	11.9731	14.3273	14.7971	13.8801
ENSMUSG00000018909	Arrb1	-0.287613	5.09242	0.000174593	0.000571864	38.606	36.1093	41.7118	30.6429	31.2422	33.3253
ENSMUSG00000018916	Csf2	1.76771	-0.0508694	4.20574e-06	1.80621e-05	0.0634967	0.53102	0.282552	1.57893	1.09863	0.785665
ENSMUSG00000018919	Tm4sf5	1.00253	-0.210334	0.00390824	0.00958282	0.444477	0.318612	0.600423	1.05262	1.13296	0.621985
ENSMUSG00000018921	Pelp1	0.00225572	7.07908	0.963667	0.980224	134.359	145.853	124.711	142.045	132.076	131.894
ENSMUSG00000018923	Med11	0.359423	5.38079	2.82255e-05	0.000105595	34.6692	36.6758	34.4007	52.9817	43.1555	40.3963
ENSMUSG00000018930	Ccl4	2.28423	4.12167	6.03104e-33	2.75023e-31	7.04813	7.08026	4.52083	37.4849	30.2466	22.817
ENSMUSG00000018931	Natd1	0.0281005	3.49983	0.824181	0.877765	12.1279	11.3992	11.62	11.7542	11.7416	12.1778
ENSMUSG00000018932	Map2k3	0.574974	6.46537	1.09036e-10	8.65748e-10	67.0525	79.5821	74.1699	126.84	98.0869	105.279
ENSMUSG00000018965	Ywhah	0.006783	7.23004	0.930174	0.957189	157.599	150.349	143.113	142.747	157.55	151.633
ENSMUSG00000018974	Sart3	0.225586	6.9079	1.30933e-05	5.17974e-05	107.754	110.275	116.2	136.139	127.613	128.096
ENSMUSG00000018983	E2f2	0.362601	5.13962	0.000916592	0.00260357	30.6054	36.6758	27.5488	47.6017	37.9027	37.0245
ENSMUSG00000018986	Slfn3	-0.568458	4.74582	1.95452e-15	2.5246e-14	32.8278	32.2506	30.3037	20.1752	22.5219	21.1802
ENSMUSG00000018995	Nars2	-0.122054	4.79571	0.0691727	0.118775	28.3195	29.9849	30.2331	25.9646	27.191	28.1857
ENSMUSG00000018999	Slc35b4	0.0832706	5.62156	0.193925	0.282525	47.813	48.606	45.5969	52.8063	49.7472	48.2202
ENSMUSG00000019039	Dalrd3	0.115809	4.94043	0.172183	0.25581	27.9386	31.755	27.231	34.327	28.4613	31.9504
ENSMUSG00000019054	Fis1	-0.17949	6.05328	0.00744276	0.0170564	75.3706	69.068	71.0972	69.8821	58.5019	62.2967
ENSMUSG00000019055	Plod1	-0.376449	2.89015	0.00276074	0.00701514	7.93709	7.96529	9.11231	7.48528	5.90513	6.25259
ENSMUSG00000019066	Rab3d	-1.03785	1.0682	2.39834e-09	1.62759e-08	3.04784	3.18612	2.71956	1.46197	1.57928	1.30944
ENSMUSG00000019080	Mfsd3	0.792676	3.27295	5.71807e-15	7.0422e-14	6.60366	7.78829	6.81657	13.4501	11.4326	12.4397
ENSMUSG00000019082	Slc25a22	-0.616498	5.42512	9.24912e-15	1.12169e-13	48.6385	58.4476	48.3871	33.6838	34.9158	33.0307
ENSMUSG00000019087	Atp6ap1	-0.0588142	5.69187	0.306842	0.410726	50.4799	52.5001	52.9079	50.9935	47.9963	51.1664
ENSMUSG00000019088	Dnase1l1	-0.801412	1.31458	4.07897e-05	0.000148765	3.30183	3.04451	3.24935	1.6374	1.57928	2.19332
ENSMUSG00000019122	Ccl9	3.25519	1.42816	1.97265e-19	3.68283e-18	1.01595	0.354013	0.35319	7.30984	3.87953	4.09201
ENSMUSG00000019132	BC005537	-0.0929256	7.82536	0.0492735	0.0890473	246.748	231.135	236.991	214.325	224.051	230.756
ENSMUSG00000019139	Isyna1	-0.327398	7.14219	8.32771e-12	7.4442e-11	162.298	165.041	158.618	122.221	131.732	132.581
ENSMUSG00000019143	Hars2	0.257957	5.11553	0.00240533	0.00619248	32.0023	28.9583	33.1292	39.2392	35.0874	38.2684
ENSMUSG00000019158	Tmem160	-0.118038	3.87175	0.363175	0.469508	16.3187	15.612	17.7301	18.7132	13.5269	14.0438
ENSMUSG00000019173	Rab5c	-0.351936	6.85953	6.04925e-08	3.41501e-07	135.883	134.136	127.996	95.028	110.309	105.705
ENSMUSG00000019179	Mdh2	0.0671389	8.12481	0.238002	0.334327	265.988	280.697	263.056	305.727	277.232	266.373
ENSMUSG00000019188	H13	0.0906259	7.88445	0.040813	0.0757831	223.064	234.25	233.671	246.722	246.264	243.523
ENSMUSG00000019189	Rnf145	-0.055928	7.10238	0.311056	0.415336	135.692	145.606	138.804	137.425	130.05	137.23
ENSMUSG00000019194	Scn1b	2.8457	1.43541	2.40807e-20	4.81542e-19	0.253987	0.637224	0.812338	6.19875	3.7422	3.43729
ENSMUSG00000019210	Atp6v1e1	0.183846	5.73427	0.00532532	0.0126396	49.8449	48.0396	50.2943	62.1044	54.2448	52.6723
ENSMUSG00000019214	Chtf18	0.105922	5.33331	0.271953	0.372331	36.7646	44.8889	35.7075	48.7713	40.7522	37.5482
ENSMUSG00000019254	Ppp1r12c	0.262309	6.48436	0.00107507	0.00301003	80.5773	81.954	83.5295	111.402	93.0057	91.53
ENSMUSG00000019256	Ahr	0.437458	1.74299	0.0117651	0.0255892	2.09539	2.40729	2.68425	2.57306	3.33022	3.76465
ENSMUSG00000019261	Map1s	0.091049	6.32774	0.197541	0.286865	70.7988	82.7683	79.2206	90.759	80.9551	77.4862
ENSMUSG00000019295	Tmem129	0.331834	4.15379	0.000298969	0.000943309	15.8742	14.8331	14.7634	22.105	18.0244	17.4811
ENSMUSG00000019297	Nop9	0.0136873	6.65513	0.794674	0.854429	100.706	104.929	94.4784	107.367	98.9452	97.2261
ENSMUSG00000019302	Atp6v0a1	-0.73177	3.2541	8.72195e-09	5.53758e-08	11.4294	12.4613	12.9974	5.497	8.13671	8.24948
ENSMUSG00000019303	Psmc3ip	-0.198508	3.93293	0.0116515	0.025397	17.1441	17.3112	15.7876	14.2688	14.1792	15.1241
ENSMUSG00000019326	Aoc3	-0.174916	1.95909	0.24005	0.336538	4.25428	4.56677	3.99105	3.5672	4.32585	3.40455
ENSMUSG00000019338	Zfp687	0.199143	5.83922	0.00108131	0.00302624	56.3851	50.2345	51.7777	59.8822	59.4976	61.6092
ENSMUSG00000019362	D8Ertd738e	-0.0401252	5.68489	0.52759	0.629823	52.7658	51.4381	54.4973	51.2859	50.6056	52.4432
ENSMUSG00000019370	Calm3	-0.0876168	7.62118	0.240333	0.336876	208.333	196.336	196.162	213.74	178.561	173.697
ENSMUSG00000019373	Cops3	-0.200973	6.48199	0.000223989	0.000722783	94.1656	93.6365	92.889	82.572	83.2897	78.4356
ENSMUSG00000019428	Fkbp8	0.193904	7.53671	0.000632581	0.00186147	173.283	171.378	173.734	217.19	187.453	189.313
ENSMUSG00000019432	Ddx39b	0.148228	8.51645	0.0022817	0.00590233	336.596	355.181	337.544	386.252	387.541	367.495
ENSMUSG00000019433	Gipc1	-0.435982	5.08126	4.70251e-07	2.34396e-06	39.9394	40.5345	38.4271	34.1516	27.294	27.1054
ENSMUSG00000019437	Tlcd1	0.205525	3.89654	0.0286545	0.0557398	13.6518	13.3817	14.057	16.5495	15.8614	15.1568
ENSMUSG00000019461	Plscr3	0.187257	3.18286	0.065511	0.113484	8.44506	8.31931	8.79444	10.7601	8.99502	9.65713
ENSMUSG00000019470	Xab2	0.188981	6.75621	9.1647e-05	0.000314664	98.8009	100.434	97.975	114.852	110.893	113.332
ENSMUSG00000019471	Cdc37	-0.229588	7.74966	2.19345e-05	8.36598e-05	230.557	230.179	244.443	213.798	190.44	198.151
ENSMUSG00000019478	Rab4a	-0.561853	1.51386	0.246938	0.344443	6.03219	6.19523	1.97787	4.09351	4.36018	1.1785
ENSMUSG00000019487	Trip10	0.766643	3.41857	2.46312e-12	2.32497e-11	7.87359	8.1069	6.81657	14.1519	12.4282	12.3415
ENSMUSG00000019494	Cops6	0.0568973	6.6447	0.510252	0.613411	98.1659	96.1146	97.4099	82.9813	110.103	109.404
ENSMUSG00000019505	Ubb	0.354076	8.91378	5.99594e-11	4.90207e-10	435.079	420.745	392.147	566.191	521.951	506.983
ENSMUSG00000019518	Ap4m1	0.1468	4.74854	0.036667	0.069057	23.6208	26.6218	25.9948	29.7657	26.6417	28.775
ENSMUSG00000019528	Gyg	-0.293485	5.08206	1.15698e-05	4.62177e-05	39.1775	35.4367	36.4139	32.0464	29.9033	28.6768
ENSMUSG00000019564	Arid3a	0.0190398	4.6065	0.834227	0.885112	21.9064	26.197	22.8161	23.2161	24.9938	23.8318
ENSMUSG00000019578	Ubxn6	0.355935	5.48023	1.98395e-09	1.36005e-08	39.9394	37.2776	40.7935	51.4028	49.1293	50.5117
ENSMUSG00000019579	Mydgf	0.278634	5.99126	0.000306854	0.000964807	54.4802	59.9344	56.5811	78.2446	65.437	64.7846
ENSMUSG00000019659	Ccdc12	-0.264961	4.99379	0.000173121	0.000567183	36.0026	34.4101	37.1909	29.9996	27.6717	31.8522
ENSMUSG00000019689	Fmc1	-0.80451	2.24537	3.16853e-07	1.62557e-06	5.39722	6.65545	7.20508	4.15199	3.57054	3.56823
ENSMUSG00000019699	Akt3	0.138873	5.83987	0.0565184	0.100154	55.8136	52.925	52.9079	52.4554	60.8022	63.6716
ENSMUSG00000019710	Mrpl24	-0.397739	6.0187	4.41917e-08	2.54696e-07	73.4022	73.7055	76.2891	64.6775	52.2192	53.6217
ENSMUSG00000019715	Gle1	0.218933	5.87967	0.000340071	0.00105815	53.7817	56.0049	50.6475	64.8529	64.0637	58.1392
ENSMUSG00000019726	Lyst	-0.371423	7.30841	1.81149e-09	1.25008e-08	183.569	168.9	175.606	135.027	135.028	137.753
ENSMUSG00000019731	Slc35e1	0.115635	7.23018	0.0531741	0.094902	140.455	147.871	129.621	146.255	159.026	147.181
ENSMUSG00000019732	Calr3	0.0597934	-0.00246537	0.854731	0.9012	0.825457	0.955835	1.05957	1.34501	0.995632	0.752929
ENSMUSG00000019734	Tmc4	-0.414009	3.9043	1.20144e-05	4.78096e-05	17.3981	16.9926	16.1408	12.5729	12.6686	12.5706
ENSMUSG00000019737	Syne4	0.129151	1.71533	0.425261	0.533185	3.04784	3.46933	3.07275	3.27481	3.26155	3.92833
ENSMUSG00000019738	Polr2i	0.432648	4.42318	1.71717e-09	1.18742e-08	18.414	18.4795	19.1429	27.1341	24.4445	24.6175
ENSMUSG00000019761	Krt10	0.387466	1.11392	0.0527862	0.0942845	1.8414	2.23028	1.55404	2.45611	2.26592	2.65162
ENSMUSG00000019763	Rmnd1	0.141361	4.88857	0.0335891	0.0640375	29.018	28.1794	26.5952	31.2861	30.4869	30.4445
ENSMUSG00000019768	Esr1	-0.26303	0.0223976	0.518821	0.621498	1.07944	0.991237	1.13021	1.46197	0.514982	0.851137
ENSMUSG00000019773	Fbxo5	0.809904	4.78183	2.66643e-18	4.4434e-17	17.9061	21.878	18.6484	38.1281	35.2934	30.019
ENSMUSG00000019774	Mtrf1l	-0.00230367	4.33174	0.971222	0.985089	20.3189	19.8601	20.5557	19.8243	20.5649	20.1327
ENSMUSG00000019777	Hdac2	0.223005	6.98564	6.62715e-05	0.000233194	120.326	115.727	106.734	138.185	132.076	129.504
ENSMUSG00000019782	Rwdd1	0.206415	6.14918	0.00011551	0.000389592	65.9096	64.1118	67.0002	72.4552	76.904	77.4208
ENSMUSG00000019790	Stxbp5	0.0948215	6.50632	0.0900129	0.148988	88.8954	85.3172	87.2027	88.4199	95.7866	94.1816
ENSMUSG00000019791	Hint3	-0.32839	2.89959	0.0219548	0.0443034	8.12758	7.43427	10.1366	6.25723	6.55744	7.59476
ENSMUSG00000019792	Trmt11	-0.137783	4.9847	0.0686809	0.118066	30.9864	33.4896	35.8488	31.2861	30.1093	30.3791
ENSMUSG00000019794	Katna1	0.0160445	5.77996	0.80516	0.862407	56.3216	53.3852	51.707	58.8296	54.7597	49.857
ENSMUSG00000019795	Pcmt1	0.245722	5.60326	7.5438e-06	3.10257e-05	44.5112	45.3137	43.7956	53.2157	51.6355	53.6544
ENSMUSG00000019796	Lrp11	0.495358	2.31041	0.000663147	0.00194295	4.38127	3.32772	4.2736	6.54962	5.01249	5.40145
ENSMUSG00000019797	Mtres1	-0.122053	3.48498	0.187687	0.274772	13.0803	11.647	10.737	11.0525	10.7803	10.4755
ENSMUSG00000019802	Sec63	0.183681	6.81723	0.00130313	0.00356571	107.5	105.956	105.533	111.051	123.973	126.296
ENSMUSG00000019804	Snx3	-0.0445704	6.90414	0.420061	0.52798	125.723	117.886	114.963	122.747	113.193	111.761
ENSMUSG00000019806	Aig1	-0.148521	4.50119	0.0660114	0.114224	25.5892	24.5331	24.9705	21.1693	20.5993	25.5669
ENSMUSG00000019808	Adat2	-0.297635	3.35437	0.0148135	0.0314095	11.6199	12.3551	9.57146	9.3566	8.41137	9.49345
ENSMUSG00000019809	Pex3	-0.0298963	4.65147	0.607955	0.700186	27.2401	24.2145	24.4761	22.8652	25.7491	24.8794
ENSMUSG00000019810	Fuca2	0.105055	3.43352	0.341285	0.447163	11.7469	9.27514	10.737	12.456	11.1579	10.4755
ENSMUSG00000019813	Cep57l1	-0.535996	4.07376	2.0458e-11	1.74995e-10	21.9064	19.4707	19.6021	12.8068	14.7628	13.8801
ENSMUSG00000019814	Ltv1	0.00582086	6.36579	0.907052	0.940433	81.4028	86.7686	79.6444	85.2035	78.8952	85.1137
ENSMUSG00000019817	Plagl1	-0.290202	2.00018	0.0580529	0.102498	3.8098	3.82334	4.06169	3.04089	2.84957	3.6337
ENSMUSG00000019818	Cd164	0.229831	8.00633	0.000446998	0.0013583	243.002	241.933	209.512	264.324	288.081	261.266
ENSMUSG00000019820	Utrn	-0.394938	9.20438	1.56147e-11	1.35367e-10	701.702	627.63	699.67	516.952	504.476	521.387
ENSMUSG00000019822	Smpd2	0.247469	3.07669	0.0368909	0.0694303	8.69905	7.43427	6.92253	9.29812	8.75469	9.00241
ENSMUSG00000019823	Mical1	-0.275965	5.46132	0.00162119	0.0043401	47.1146	47.1545	48.8815	37.6603	40.0999	40.3308
ENSMUSG00000019826	Zbtb24	0.0329029	4.68986	0.656463	0.741563	26.4146	24.6393	25.1471	25.5552	25.9208	26.0579
ENSMUSG00000019832	Rab32	-0.375521	1.8142	0.0123972	0.0267911	3.49232	4.14195	3.77914	2.33915	3.02123	3.30634
ENSMUSG00000019837	Gtf3c6	0.37373	4.90986	3.21386e-05	0.000119014	26.7321	25.843	24.0523	28.83	34.2291	35.4204
ENSMUSG00000019838	Slc16a10	-0.769599	5.90035	7.04985e-40	4.68763e-38	74.7991	78.8387	74.7704	43.0404	43.9795	46.7471
ENSMUSG00000019841	Rev3l	0.106542	7.23458	0.0328369	0.0628164	137.089	141.11	144.631	144.501	156.451	154.089
ENSMUSG00000019842	Traf3ip2	-0.0942478	5.19211	0.197441	0.286751	35.3677	38.6936	37.0143	31.6955	36.3921	35.7478
ENSMUSG00000019843	Fyn	-0.103421	8.6307	0.0533201	0.0951249	420.729	387.609	425.594	383.971	374.975	389.363
ENSMUSG00000019845	Tube1	0.107229	3.76474	0.257895	0.35674	11.8104	13.9127	11.9378	13.0992	13.7328	13.8473
ENSMUSG00000019849	Prep	0.0294625	7.35315	0.642319	0.729261	159.885	165.112	152.402	148.419	172.656	165.35
ENSMUSG00000019850	Tnfaip3	1.4666	6.67567	5.1299e-75	1.3316e-72	54.3532	50.9071	53.9675	163.039	138.084	139.226
ENSMUSG00000019851	Perp	1.93082	0.636164	1.55475e-13	1.6421e-12	0.57147	0.566421	0.635742	2.98242	2.12859	1.93143
ENSMUSG00000019852	Arfgef3	0.337728	1.31842	0.177963	0.262748	2.22238	2.30109	1.83659	2.63154	2.81523	2.55341
ENSMUSG00000019854	Reps1	0.104684	6.27848	0.0472494	0.085849	73.9737	72.9975	77.8784	81.3439	78.5862	82.102
ENSMUSG00000019857	Asf1a	0.218997	5.19456	0.000427439	0.00130533	33.7803	32.1444	34.0475	40.4673	39.1386	36.9917
ENSMUSG00000019861	Gopc	-0.108762	5.18637	0.108528	0.174561	38.352	38.906	39.3807	35.9644	35.8084	36.468
ENSMUSG00000019863	Qrsl1	-0.51283	4.21182	6.26891e-10	4.56899e-09	20.065	22.8692	22.0391	15.3214	15.6211	14.8949
ENSMUSG00000019864	Rtn4ip1	0.288669	5.24337	4.40416e-05	0.000159547	32.7643	35.0119	31.7871	40.8766	38.349	42.5241
ENSMUSG00000019866	Crybg1	0.397218	5.93856	6.63731e-08	3.72208e-07	49.083	54.0224	47.0096	66.081	69.5569	62.264
ENSMUSG00000019868	Vta1	-0.206058	5.2173	0.00344438	0.00857633	39.8124	39.5079	40.3696	30.7598	36.3234	36.0424
ENSMUSG00000019872	Smpdl3a	-1.47546	1.53963	9.54866e-14	1.0287e-12	5.39722	4.21276	4.23828	1.22805	1.40762	2.12784
ENSMUSG00000019873	Reep3	-0.323679	6.23281	2.22634e-06	9.95322e-06	85.2761	83.9011	79.0087	58.2448	67.6343	71.4301
ENSMUSG00000019877	Serinc1	0.248169	6.09481	2.52051e-05	9.52458e-05	61.6553	58.7308	62.55	73.8587	70.7585	72.7068
ENSMUSG00000019878	Hsf2	0.945639	5.39831	6.55551e-21	1.35715e-19	28.5735	27.4714	28.7497	62.046	49.5756	52.1158
ENSMUSG00000019883	Echdc1	-0.810626	4.66782	1.74288e-23	4.26957e-22	31.0499	33.0294	32.2816	16.7834	18.3334	19.5762
ENSMUSG00000019897	Ccdc59	0.213025	5.45719	0.00898256	0.0201641	40.5109	39.5433	44.502	45.3795	48.477	50.3808
ENSMUSG00000019907	Ppp1r12a	0.147665	7.7141	0.00742244	0.0170156	199.126	195.344	193.513	205.787	220.481	224.275
ENSMUSG00000019916	P4ha1	-1.17097	5.21904	3.50871e-46	3.20004e-44	50.6704	48.7476	51.4598	23.2161	23.5862	20.3618
ENSMUSG00000019917	Septin10	-0.178619	0.372123	0.565996	0.664679	0.761961	1.55766	1.55404	0.818702	1.33895	1.30944
ENSMUSG00000019920	Lims1	-0.421982	6.5866	2.91495e-07	1.50129e-06	121.025	95.5835	117.224	76.4317	84.9377	87.0452
ENSMUSG00000019923	Zwint	0.0308139	6.85993	0.518978	0.621611	113.405	114.559	115.211	118.536	116.558	115.82
ENSMUSG00000019927	Ube2d1	-0.0247429	4.80528	0.713315	0.789182	27.2401	29.5247	27.231	25.2043	28.839	28.2185
ENSMUSG00000019942	Cdk1	0.263681	5.06441	0.0231924	0.0464192	25.8432	35.5429	27.8314	39.5901	36.9757	31.2302
ENSMUSG00000019943	Atp2b1	-0.166256	6.96977	0.00348784	0.00866695	136.327	131.516	132.058	111.11	117.519	126.852
ENSMUSG00000019944	Rhobtb1	-1.53878	-0.390992	1.59066e-06	7.28561e-06	1.01595	1.13284	1.13021	0.292394	0.308989	0.491041
ENSMUSG00000019947	Arid5b	-0.393657	6.5909	3.64496e-08	2.12159e-07	113.151	102.664	107.476	70.9932	86.9289	87.0452
ENSMUSG00000019948	Actr6	-0.0529408	3.35901	0.583594	0.679319	10.8579	10.2664	11.3021	9.00573	10.231	11.654
ENSMUSG00000019951	Uhrf1bp1l	-0.378588	6.58594	5.62189e-13	5.62522e-12	106.738	104.575	106.875	77.6598	81.1268	85.3429
ENSMUSG00000019952	Poc1b	-0.140166	4.63026	0.0289997	0.0563544	27.5576	26.0554	24.5467	23.5669	23.2085	23.7336
ENSMUSG00000019960	Dusp6	-0.293016	7.67164	2.04721e-06	9.20496e-06	239.827	231.702	230.28	185.378	192.123	194.845
ENSMUSG00000019961	Tmpo	-0.164424	8.20332	0.000306155	0.000963508	311.642	315.284	298.94	277.423	275.756	272.92
ENSMUSG00000019969	Psen1	-0.385835	6.41224	1.17029e-06	5.46596e-06	97.7214	96.327	91.229	63.3325	78.7922	75.4239
ENSMUSG00000019970	Sgk1	0.294361	1.94817	0.0382684	0.0715935	3.17484	3.46933	3.7085	4.73678	3.94819	4.28842
ENSMUSG00000019971	Cep290	0.894654	3.95656	2.42914e-17	3.7091e-16	9.715	11.3992	9.50082	18.6547	21.4919	16.99
ENSMUSG00000019977	Hbs1l	0.192719	6.91827	0.00108855	0.00304461	113.469	110.381	114.61	138.77	122.085	126.623
ENSMUSG00000019978	Epb41l2	-0.144008	6.55396	0.0123731	0.0267475	103.563	92.716	99.7409	83.5661	90.7398	92.5121
ENSMUSG00000019979	Apaf1	0.707466	6.01301	7.19323e-37	4.02881e-35	47.1146	45.4553	48.9875	79.3557	77.007	75.162
ENSMUSG00000019982	Myb	0.219768	7.77392	0.00812683	0.0184426	229.795	175.697	234.766	241.751	242.11	261.103
ENSMUSG00000019984	Med23	0.0238306	6.30343	0.68693	0.767311	80.7043	75.7588	77.4899	79.4141	77.9683	80.0724
ENSMUSG00000019986	Ahi1	-0.815496	5.21282	1.15399e-28	3.93349e-27	51.3053	46.3403	49.1641	27.8359	26.4701	28.9059
ENSMUSG00000019988	Nedd1	-0.0927789	5.21329	0.247406	0.344952	35.7486	39.6141	35.8488	34.1516	35.5681	34.6675
ENSMUSG00000019992	Mtfr2	0.0741282	3.22878	0.620174	0.710379	8.38157	10.4434	7.27572	10.3507	9.44133	7.92212
ENSMUSG00000019996	Map7	-0.0275535	3.85994	0.805905	0.862826	13.0803	14.4437	14.6574	11.5788	14.6598	14.9604
ENSMUSG00000019998	Stx7	-0.0294747	2.94352	0.751579	0.820181	8.82604	7.11566	7.34636	7.54376	7.5874	7.36561
ENSMUSG00000020003	Pex7	0.0627299	4.05102	0.474053	0.579336	16.5726	16.497	16.9884	17.836	16.5824	17.9721
ENSMUSG00000020009	Ifngr1	-0.558412	4.41875	6.84461e-11	5.55887e-10	26.5416	24.1791	26.7365	18.3623	17.0974	17.2192
ENSMUSG00000020014	Cfap54	0.974895	3.29682	5.76992e-17	8.59629e-16	6.79415	5.87662	6.25147	12.9238	11.9819	12.1123
ENSMUSG00000020015	Cdk17	0.0590688	7.98578	0.295898	0.398487	256.209	240.729	269.59	250.64	268.203	279.042
ENSMUSG00000020018	Snrpf	-0.165377	6.32821	0.333746	0.439203	90.2923	86.096	102.778	53.1572	94.791	100.598
ENSMUSG00000020020	Usp44	-0.180459	0.508068	0.423246	0.531094	1.8414	1.30985	1.16553	0.818702	1.0643	1.66954
ENSMUSG00000020021	Fgd6	0.0961559	2.84739	0.473308	0.578635	7.30212	7.00946	6.42806	7.25136	7.89639	6.87457
ENSMUSG00000020022	Ndufa12	-0.10373	6.22709	0.248928	0.34671	76.704	77.3873	72.6159	57.7185	77.7623	74.7364
ENSMUSG00000020023	Tmcc3	0.664415	1.07589	0.0025505	0.00652266	1.71441	1.38065	1.41276	2.69002	2.67791	1.76775
ENSMUSG00000020024	Cep83	-0.152079	6.11325	0.0274748	0.0537548	74.5451	74.98	69.9317	57.894	67.9433	70.7426
ENSMUSG00000020027	Socs2	0.731914	3.61317	6.03236e-10	4.40372e-09	8.88954	8.81493	9.39486	15.7893	15.2778	14.142
ENSMUSG00000020029	Nudt4	0.295134	6.13157	0.000312984	0.000981793	64.1317	67.8997	56.4751	80.6422	82.3628	68.4183
ENSMUSG00000020034	Tcp11l2	-0.600212	3.39357	2.16317e-05	8.26216e-05	15.7472	11.1868	14.5161	8.65485	8.48003	9.95176
ENSMUSG00000020038	Cry1	0.137782	5.25527	0.0321593	0.0616687	34.6692	36.782	40.7582	43.3328	41.0612	40.0362
ENSMUSG00000020042	Btbd11	-0.169387	5.35902	0.0301765	0.0584059	40.7014	41.2425	46.162	38.3036	38.658	37.2536
ENSMUSG00000020048	Hsp90b1	-0.265981	8.48954	1.08721e-05	4.3669e-05	401.045	388.459	355.486	341.107	313.04	298.324
ENSMUSG00000020056	Washc3	0.306506	4.91998	5.4354e-07	2.67861e-06	25.6527	26.6926	26.5599	32.5142	31.9975	33.2926
ENSMUSG00000020063	Sirt1	0.388064	5.53121	3.19619e-09	2.13364e-08	41.8443	39.083	38.8862	53.5081	53.3178	49.6933
ENSMUSG00000020064	Herc4	0.0600068	6.67023	0.31778	0.422892	100.896	102.558	103.238	115.963	103.923	100.729
ENSMUSG00000020069	Hnrnph3	-0.00109253	4.50091	0.988665	0.998727	25.3987	21.9134	25.2178	25.0874	22.3159	24.9776
ENSMUSG00000020070	Rufy2	-0.189034	5.29072	0.00253099	0.00647646	43.2413	40.5699	40.6522	37.017	36.3577	35.6168
ENSMUSG00000020072	Pbld2	0.474715	0.207085	0.138437	0.213386	0.507974	1.06204	0.741699	0.877181	0.995632	1.40765
ENSMUSG00000020074	Ccar1	-0.112456	7.21072	0.0811505	0.136342	149.408	158.81	154.097	125.846	148.933	152.19
ENSMUSG00000020075	Ddx21	-0.0238434	9.78875	0.625797	0.715423	878.287	918.027	896.856	909.578	874.405	865.836
ENSMUSG00000020076	Ddx50	0.0252193	6.77422	0.615847	0.706843	107.119	107.585	106.275	112.747	105.709	108.585
ENSMUSG00000020077	Srgn	0.0897642	8.18722	0.109063	0.175233	291.45	270.324	280.539	286.838	304.56	304.052
ENSMUSG00000020078	Vps26a	-0.0553481	5.40887	0.392035	0.499215	42.9238	41.2779	39.9458	36.9001	40.8896	40.9528
ENSMUSG00000020079	Supv3l1	0.0953412	6.01836	0.0714706	0.122131	63.3062	61.8107	59.7951	66.5488	66.055	64.7192
ENSMUSG00000020087	Tysnd1	0.0388038	5.48297	0.585898	0.681117	43.1778	47.898	39.8399	49.2391	44.2884	41.5748
ENSMUSG00000020088	Sar1a	0.106221	7.04928	0.0467872	0.0851697	122.549	128.578	132.694	143.331	135.337	135.495
ENSMUSG00000020089	Ppa1	-0.164898	7.36335	0.0062272	0.0145248	171.949	181.467	166.706	169.354	151.954	143.613
ENSMUSG00000020091	Eif4ebp2	-0.412624	8.25097	1.57064e-18	2.69042e-17	354.375	353.447	358.841	266.663	261.714	272.953
ENSMUSG00000020097	Sgpl1	0.0644791	6.01631	0.35441	0.460915	60.0679	62.2355	64.881	59.0051	67.1193	69.2367
ENSMUSG00000020099	Unc5b	0.14404	0.509875	0.496952	0.600471	0.825457	1.27445	1.69531	1.28653	1.61361	1.44039
ENSMUSG00000020100	Slc29a3	1.06498	7.05343	7.59695e-55	1.01528e-52	82.2917	82.131	86.1784	156.548	180.999	186.203
ENSMUSG00000020101	Vsir	-0.288502	7.78653	0.000194237	0.00063222	261.162	239.773	264.328	224.091	194.903	207.841
ENSMUSG00000020107	Anapc16	-0.0787631	5.04937	0.244187	0.341417	33.2088	35.3305	34.8599	33.9177	32.1692	32.376
ENSMUSG00000020108	Ddit4	1.29231	5.71327	2.20046e-53	2.82875e-51	30.8594	26.02	32.4935	75.5545	69.0076	74.1144
ENSMUSG00000020109	Dnajb12	0.051189	5.78691	0.359699	0.465997	54.5437	52.7125	55.5921	57.8355	56.03	55.0948
ENSMUSG00000020111	Micu1	-0.132433	5.22678	0.0593777	0.1044	41.5268	36.4279	39.2748	34.8533	34.4695	37.0899
ENSMUSG00000020114	Cand1	0.176494	8.19842	0.00090713	0.00258046	271.258	286.751	271.956	333.504	308.028	297.538
ENSMUSG00000020115	Tbk1	0.0480809	6.03337	0.396363	0.503492	64.3222	66.2358	65.3402	64.5021	67.9776	69.7605
ENSMUSG00000020116	Pno1	-0.0395298	6.95129	0.513841	0.616901	124.263	117.001	112.632	118.01	113.742	112.317
ENSMUSG00000020120	Plek	0.590783	6.06349	2.01368e-07	1.06229e-06	51.2418	58.0581	44.8198	73.7417	79.9938	78.2719
ENSMUSG00000020122	Egfr	1.15902	2.63992	2.09347e-13	2.19391e-12	2.92085	4.42516	3.24935	8.36246	8.23971	7.56203
ENSMUSG00000020123	Avpr1a	0.773239	-0.153888	0.0143858	0.0306181	0.38098	0.708026	0.635742	1.1111	0.755307	1.24397
ENSMUSG00000020124	Usp15	0.300095	7.59809	4.62355e-10	3.41217e-09	168.901	171.272	161.161	201.342	205.546	209.838
ENSMUSG00000020128	Vps54	0.266984	6.5097	7.17299e-07	3.46408e-06	80.6408	80.9274	82.0814	93.1566	100.181	99.4194
ENSMUSG00000020130	Tbc1d15	0.132305	6.00484	0.0136869	0.0292597	60.0679	59.7574	62.3734	63.6834	68.0463	67.6327
ENSMUSG00000020131	Pcsk4	0.192532	3.80888	0.0172391	0.0358762	13.1438	12.5675	12.6795	15.6723	13.9732	14.4039
ENSMUSG00000020132	Rab21	-0.138045	6.28991	0.0167729	0.0350575	80.6408	83.0161	84.1299	77.4843	71.5481	76.6678
ENSMUSG00000020133	2310011J03Rik	0.180879	5.06212	0.0133826	0.0286865	31.7484	33.4542	32.1756	40.2334	35.9114	34.9294
ENSMUSG00000020134	Peli1	0.0458916	7.14246	0.540965	0.642131	136.962	128.861	152.508	133.916	143.268	154.35
ENSMUSG00000020137	Thap2	-0.400123	4.37325	3.98227e-08	2.30698e-07	23.1763	23.3649	23.4518	16.608	18.196	17.9721
ENSMUSG00000020142	Slc1a4	-0.608728	3.18427	4.10163e-06	1.76543e-05	8.76255	11.47	11.1255	6.08179	6.31711	8.18401
ENSMUSG00000020143	Dock2	-0.898589	8.46857	2.76107e-65	4.77807e-63	474.32	456.358	444.878	233.798	248.084	255.112
ENSMUSG00000020149	Rab1a	-0.00784216	6.5226	0.874716	0.91697	88.0064	93.8135	88.6507	84.9696	93.864	89.8932
ENSMUSG00000020152	Actr2	-0.400233	9.02675	3.49896e-16	4.81928e-15	605.695	593.184	630.021	436.661	477.045	471.432
ENSMUSG00000020153	Ndufs7	-0.010071	5.57437	0.885859	0.92463	50.6069	49.491	49.1994	51.3443	49.1979	47.8928
ENSMUSG00000020156	Pwwp3a	0.158413	6.32349	0.0291344	0.0565918	72.1958	80.6088	72.0861	90.2912	78.9296	82.5276
ENSMUSG00000020163	Uqcr11	-0.164793	4.98861	0.0375746	0.0704749	34.9232	36.3217	37.8973	30.8183	34.1948	32.3105
ENSMUSG00000020166	Cnot2	0.0785561	7.18909	0.325983	0.431215	132.518	135.198	145.126	122.455	155.868	157.002
ENSMUSG00000020167	Tcf3	0.498938	7.41023	1.6847e-16	2.40128e-15	136.2	141.676	142.654	208.009	194.629	192.521
ENSMUSG00000020170	Frs2	0.139867	6.00446	0.0155249	0.0327481	59.8139	60.9611	60.0423	61.6951	68.7672	68.1565
ENSMUSG00000020171	Yeats4	-0.612419	5.54305	2.46642e-26	7.28485e-25	57.0835	54.2348	57.2875	37.251	35.3278	37.6792
ENSMUSG00000020178	Adora2a	0.667828	4.93236	1.05533e-10	8.3892e-10	27.0496	21.7364	23.5225	44.0345	35.0531	35.6496
ENSMUSG00000020180	Snrpd3	-0.0663466	6.92363	0.246297	0.343762	126.612	129.923	120.544	112.338	124.9	122.204
ENSMUSG00000020182	Ddc	-0.147622	0.321387	0.561888	0.661099	1.9049	0.991237	1.34212	1.22805	0.961299	1.47312
ENSMUSG00000020183	Cpm	-0.718807	3.70521	8.19168e-11	6.5934e-10	17.0171	18.3025	14.9046	9.47356	9.61299	11.2285
ENSMUSG00000020184	Mdm2	0.469493	6.6049	1.53234e-15	2.00421e-14	82.5457	74.3781	81.6929	117.542	105.674	107.309
ENSMUSG00000020185	E2f7	0.577593	4.09858	1.90703e-05	7.35039e-05	12.8263	15.435	10.7017	20.3506	22.0069	15.9425
ENSMUSG00000020189	Osbpl8	0.209677	7.89798	6.1332e-06	2.55828e-05	225.731	227.17	217.247	258.885	265.422	250.529
ENSMUSG00000020190	Mknk2	0.00494687	8.30319	0.925986	0.95441	317.865	313.833	321.474	317.657	312.8	325.92
ENSMUSG00000020191	Spata48	-0.214962	1.54596	0.202145	0.292293	3.36533	2.6905	3.35531	2.80698	2.98689	2.29152
ENSMUSG00000020193	Zpbp	0.56312	2.37394	2.57957e-05	9.72599e-05	4.44477	3.78794	4.41488	7.36832	5.80213	5.72881
ENSMUSG00000020196	Cabin1	-0.482271	7.61812	8.75907e-26	2.51553e-24	219.318	232.197	224.7	162.805	163.181	158.573
ENSMUSG00000020198	Ap3d1	-0.0753279	6.63633	0.129161	0.201597	101.15	101.956	104.58	92.2795	98.9108	100.369
ENSMUSG00000020205	Phlda1	0.916536	4.50408	4.24119e-30	1.59021e-28	16.4456	15.2226	17.1297	31.9879	29.4226	30.8374
ENSMUSG00000020211	Sf3a2	-0.0207908	6.82685	0.764658	0.831026	115.945	120.294	109.736	111.227	117.862	111.761
ENSMUSG00000020212	Mdm1	-0.0602212	3.34813	0.668684	0.751808	10.4135	11.0098	10.1719	11.2279	11.2266	8.11854
ENSMUSG00000020219	Timm13	0.351844	5.84572	2.95501e-05	0.000110184	50.7339	53.102	55.9807	77.7183	61.0768	66.1268
ENSMUSG00000020220	Vps13d	0.196659	7.7218	0.000231613	0.000745603	201.285	187.061	195.773	229.412	220.481	219.364
ENSMUSG00000020224	Llph	0.236941	4.6913	0.00559177	0.0131931	24.2557	23.2587	25.3591	31.637	26.6761	28.0221
ENSMUSG00000020225	Tmbim4	0.0211498	4.05001	0.86696	0.910758	17.1441	14.7977	17.3063	15.8477	17.2004	16.5644
ENSMUSG00000020227	Irak3	-0.533943	0.137509	0.0361544	0.0682439	1.46042	1.13284	1.51872	0.877181	0.926967	0.982082
ENSMUSG00000020228	Helb	0.105056	5.89035	0.0525199	0.0939207	56.6391	56.3943	57.7466	64.2097	59.4976	60.529
ENSMUSG00000020230	Prmt2	-0.60453	2.76141	2.81225e-06	1.23809e-05	9.01653	7.57588	8.47657	6.54962	5.08115	5.04135
ENSMUSG00000020231	Dip2a	-0.354726	2.83668	0.00265681	0.00676763	7.49261	7.57588	7.84082	6.78353	5.83646	5.59786
ENSMUSG00000020232	Hmg20b	0.274453	4.66388	0.00129746	0.00355235	25.0812	22.2674	25.2178	31.3446	27.4657	29.0696
ENSMUSG00000020234	4930404N11Rik	0.0510761	0.839626	0.897867	0.933357	1.46042	1.87627	1.87191	1.34501	1.9226	2.09511
ENSMUSG00000020235	Fzr1	0.00269174	5.51394	0.960998	0.978468	45.2732	45.0659	45.4203	46.0228	43.9795	46.1251
ENSMUSG00000020238	Ncln	0.252652	7.06405	4.42464e-05	0.000160246	120.072	124.188	116.871	158.185	140.624	132.385
ENSMUSG00000020246	Hcfc2	-0.204395	4.51387	0.00935902	0.0209222	23.3668	23.0817	25.2884	21.6956	21.8352	19.0851
ENSMUSG00000020248	Nfyb	0.538397	5.35797	5.15724e-14	5.75785e-13	30.6689	33.0648	35.9901	45.3795	50.0562	49.7261
ENSMUSG00000020250	Txnrd1	-0.129517	7.22266	0.026831	0.052602	143.185	168.333	154.627	139.881	141.689	145.184
ENSMUSG00000020253	Ppm1m	-0.334184	4.38596	4.32798e-05	0.000157167	21.9699	23.4003	24.8646	19.0056	18.2304	18.8232
ENSMUSG00000020255	Nopchap1	0.350092	8.13075	3.29181e-09	2.19205e-08	238.875	243.03	234.871	275.844	320.25	316.623
ENSMUSG00000020257	Wdr82	0.0801757	7.6167	0.0919806	0.151631	188.522	193.362	200.753	208.769	202.113	205.779
ENSMUSG00000020258	Glyctk	0.400013	3.56012	0.000375795	0.00115701	10.6674	9.66456	10.9136	16.0232	13.1492	12.407
ENSMUSG00000020260	Pofut2	0.231168	4.71542	0.00165162	0.00441106	24.0018	24.1083	23.3459	30.3505	26.8821	27.0727
ENSMUSG00000020261	Slc36a1	-0.055854	4.19825	0.444419	0.551155	20.3824	19.0459	19.1429	17.8945	19.329	18.6923
ENSMUSG00000020262	Adarb1	-0.487451	6.9429	2.28606e-13	2.39018e-12	139.502	151.553	137.426	96.3145	101.795	107.243
ENSMUSG00000020263	Appl2	-0.444932	2.62409	0.000786943	0.00226872	7.30212	6.51384	6.81657	4.21047	5.42448	5.20503
ENSMUSG00000020265	Sumo3	0.170815	6.71736	0.0023608	0.00609293	99.6898	97.1766	98.1162	117.542	107.185	107.8
ENSMUSG00000020267	Hint1	0.0073801	5.70544	0.927828	0.955673	52.5118	53.2436	60.1836	57.3677	54.8284	54.9311
ENSMUSG00000020268	Lyrm7	-0.505324	2.68956	2.61679e-05	9.85255e-05	7.7466	6.47844	7.27572	4.38591	5.11549	5.30324
ENSMUSG00000020271	Fbxw11	0.143245	7.62595	0.00595199	0.0139455	187.188	188.866	180.904	196.489	214.301	203.684
ENSMUSG00000020272	Stk10	-0.135351	7.43387	0.00968297	0.0215429	187.696	175.626	182.705	167.542	162.666	166.659
ENSMUSG00000020273	Papolg	-0.160009	5.52568	0.0573801	0.101456	50.2259	45.6677	48.2105	35.4381	45.9707	46.6161
ENSMUSG00000020275	Rel	0.911863	8.33702	9.43463e-74	2.31543e-71	222.175	229.79	231.763	429.234	427.916	429.988
ENSMUSG00000020277	Pfkl	-0.577627	7.11933	7.89826e-16	1.0587e-14	156.265	171.732	161.302	124.15	106.67	98.1427
ENSMUSG00000020280	Pus10	0.0859697	5.78915	0.280121	0.380964	48.1305	56.7129	52.9432	62.6307	50.9145	54.9638
ENSMUSG00000020282	Rhbdf1	1.78277	0.276094	2.66283e-09	1.79804e-08	0.507974	0.637224	0.282552	1.46197	1.47628	1.89869
ENSMUSG00000020283	Pex13	-0.0802807	4.24619	0.417695	0.525496	19.176	19.6123	21.3327	20.3506	17.7497	19.1833
ENSMUSG00000020284	Cfap410	-0.322845	1.88909	0.0422793	0.0781119	4.25428	4.21276	3.95573	2.69002	3.08989	3.92833
ENSMUSG00000020287	Mpg	0.220713	4.37892	0.00465379	0.0111993	20.3824	18.9751	19.4608	22.9821	22.9339	22.4242
ENSMUSG00000020288	Ahsa2	-0.116232	4.63502	0.143912	0.22029	26.9226	26.4802	26.5599	26.7248	24.0325	23.4063
ENSMUSG00000020289	Nprl3	-0.25611	5.22524	6.03598e-05	0.000213898	38.7965	43.3666	39.4513	34.7949	34.5724	32.9652
ENSMUSG00000020290	Xpo1	0.0286177	8.73549	0.53853	0.640413	420.729	426.126	425.665	426.018	440.515	431.396
ENSMUSG00000020297	Nsg2	0.0613214	4.79118	0.55431	0.654141	31.3674	25.8076	29.6327	28.83	28.4957	32.7361
ENSMUSG00000020300	Cpeb4	0.276376	4.49815	0.00233315	0.00602503	21.0174	19.1521	19.7433	21.7541	23.9982	26.1234
ENSMUSG00000020303	Stc2	-2.17041	-0.526943	1.21845e-05	4.84437e-05	0.253987	1.52226	1.09489	0.175436	0.240325	0.229152
ENSMUSG00000020305	Asb3	-0.21609	4.32602	0.0451841	0.0826322	23.4303	20.9576	23.9816	23.3915	17.1317	18.7905
ENSMUSG00000020307	Cdc34	0.434577	6.78587	8.13178e-14	8.85898e-13	86.419	93.7781	94.1252	130.758	120.471	120.861
ENSMUSG00000020308	Tpgs1	-0.121089	3.35441	0.273193	0.373537	10.1595	11.2222	11.5846	11.111	9.16668	10.5083
ENSMUSG00000020309	Chac2	-0.282171	1.53332	0.152002	0.23053	3.11134	3.07991	3.14339	3.21633	2.7809	1.89869
ENSMUSG00000020311	Erlec1	0.129153	4.90549	0.0581317	0.102597	30.4149	27.1528	29.0676	32.7481	30.0406	31.7867
ENSMUSG00000020315	Sptbn1	-0.128196	8.5779	0.00650187	0.0151054	414.189	395.043	406.875	359.352	374.769	377.774
ENSMUSG00000020319	Wdpcp	-0.337929	0.523255	0.101663	0.164974	1.9049	1.41605	1.41276	1.05262	1.20162	1.30944
ENSMUSG00000020321	Mdh1	-0.276634	6.85649	2.03009e-08	1.22715e-07	132.327	126.312	131.14	104.911	107.528	108.815
ENSMUSG00000020326	Ccng1	0.553429	7.55782	9.00187e-23	2.08417e-21	146.677	134.808	155.086	213.74	213.34	213.505
ENSMUSG00000020328	Nudcd2	0.337584	5.56414	9.13967e-07	4.34851e-06	39.6854	42.0922	42.7007	57.9524	50.9145	49.5296
ENSMUSG00000020329	Polrmt	-0.0245672	5.77272	0.697667	0.776036	56.9566	56.1819	52.696	57.7185	51.7385	53.8181
ENSMUSG00000020330	Hmmr	0.288122	2.80001	0.023485	0.0469352	5.65121	6.12443	5.82764	7.36832	7.82772	6.449
ENSMUSG00000020340	Cyfip2	-0.80517	8.71542	1.71647e-35	8.91113e-34	538.833	532.719	537.132	276.078	323.889	319.831
ENSMUSG00000020346	Mgat1	0.29351	6.1748	1.50127e-05	5.88391e-05	63.3062	62.2709	65.7993	84.8527	76.9383	73.4597
ENSMUSG00000020349	Ppp2ca	0.225311	7.95708	2.91431e-05	0.000108847	221.032	216.798	224.276	275.961	253.405	245.455
ENSMUSG00000020358	Hnrnpab	-0.0122036	9.21648	0.844384	0.893431	579.979	638.994	612.891	588.355	606.271	622.05
ENSMUSG00000020359	Phykpl	-0.111214	4.79735	0.182657	0.268603	29.78	29.7725	25.2178	25.3213	28.221	24.5848
ENSMUSG00000020361	Hspa4	-0.155738	9.02544	0.000626377	0.00184523	553.374	564.58	541.758	515.666	495.138	479.714
ENSMUSG00000020362	Cnot6	0.107306	7.76696	0.0274037	0.0536313	204.142	202.885	205.733	219.003	224.189	216.844
ENSMUSG00000020366	Mapk9	-0.0249733	5.78598	0.646405	0.73284	55.2421	54.8366	55.4155	53.3326	55.1374	54.0145
ENSMUSG00000020368	Canx	-0.559291	9.18093	4.95566e-26	1.44474e-24	701.893	698.432	675.123	486.953	472.513	449.335
ENSMUSG00000020372	Rack1	-0.346186	10.4329	4.51939e-13	4.57292e-12	1530.59	1572.21	1555.73	1282.73	1197.23	1185.67
ENSMUSG00000020375	Rufy1	-0.447409	4.12641	2.74931e-08	1.6339e-07	21.5254	19.0459	21.7212	15.3799	15.2435	14.9604
ENSMUSG00000020376	Rnf130	-0.204704	4.1737	0.0045187	0.0109151	20.5729	18.6565	19.1429	16.7249	16.9601	16.6299
ENSMUSG00000020380	Rad50	0.0766237	6.88974	0.111176	0.178098	116.707	112.718	112.456	116.197	123.184	120.272
ENSMUSG00000020381	Mrnip	-0.37025	1.76117	0.0227423	0.0456538	3.49232	3.85874	3.7085	2.57306	3.29588	2.65162
ENSMUSG00000020385	Clk4	0.160067	6.06067	0.0110491	0.0241915	60.7664	63.0143	65.9406	72.6306	69.8659	70.0879
ENSMUSG00000020386	Sar1b	0.322464	5.20433	7.80147e-05	0.000270984	31.4944	36.5341	32.6701	42.5141	42.0912	41.7712
ENSMUSG00000020387	Jade2	0.822549	7.492	1.79503e-34	8.8428e-33	131.692	129.958	131.528	239.529	231.227	224.798
ENSMUSG00000020388	Pdlim4	0.391018	0.799944	0.0522422	0.0934613	1.33343	1.62846	1.58936	2.7485	1.88827	1.66954
ENSMUSG00000020389	Cdkl3	-0.465613	2.63007	0.000499345	0.00150148	7.7466	6.30143	7.45231	5.61396	5.25281	4.71399
ENSMUSG00000020390	Ube2b	-0.00801248	6.63685	0.905421	0.93931	108.071	91.9372	104.085	83.1568	106.498	111.663
ENSMUSG00000020392	Cdkn2aipnl	-0.0853624	5.90406	0.158248	0.238317	65.9731	62.1293	57.7819	58.1279	56.751	59.7106
ENSMUSG00000020393	Kremen1	-0.713802	4.72981	1.2388e-23	3.04578e-22	35.2407	32.6046	32.0697	20.526	19.1573	21.0165
ENSMUSG00000020395	Itk	0.277277	9.30807	2.82663e-08	1.67268e-07	542.516	571.873	555.992	683.09	680.875	661.039
ENSMUSG00000020396	Nefh	-0.249935	6.88298	0.00463483	0.0111616	129.533	133.817	115.387	123.215	104.061	91.8246
ENSMUSG00000020397	Med7	-0.178811	4.57977	0.00990678	0.0219865	24.7637	25.0287	24.4054	23.1576	21.7666	20.9838
ENSMUSG00000020399	Havcr2	0.527107	-0.211751	0.132802	0.206333	0.38098	0.389414	0.741699	0.994139	0.789639	0.556513
ENSMUSG00000020400	Tnip1	0.223777	6.68497	0.00120755	0.00333529	95.4991	88.5387	103.096	112.806	104.816	117.752
ENSMUSG00000020401	Fam71b	3.88128	5.66188	7.87652e-245	2.65793e-241	5.14323	6.30143	6.78125	99.2969	90.3621	83.7388
ENSMUSG00000020402	Vdac1	-0.3746	7.87448	6.58362e-10	4.78287e-09	256.527	269.864	235.013	209.763	195.796	182.307
ENSMUSG00000020409	Slu7	0.371497	5.75542	8.60852e-07	4.11757e-06	45.0192	44.4994	48.7756	58.3033	58.9826	61.6747
ENSMUSG00000020412	Ascc2	-0.0116923	6.93946	0.827185	0.880062	120.517	121.037	117.153	123.273	114.292	118.635
ENSMUSG00000020413	Hus1	0.120981	5.75263	0.0737997	0.12557	51.5593	53.2436	47.2569	51.0519	58.5363	55.0948
ENSMUSG00000020415	Pttg1	-0.114018	3.11739	0.366203	0.472654	10.223	8.92113	8.51188	9.70747	8.27404	7.6275
ENSMUSG00000020420	Zfp607a	0.0171458	4.25081	0.841473	0.89084	19.557	18.4795	20.6969	20.2921	18.608	20.6237
ENSMUSG00000020422	Tns3	1.27883	0.957181	7.03921e-05	0.000246281	1.58742	0.885033	0.918295	2.10523	3.39888	2.357
ENSMUSG00000020423	Btg2	0.919457	6.23015	5.35176e-23	1.2629e-21	58.544	45.4553	55.5921	109.063	96.1299	96.2113
ENSMUSG00000020424	Castor1	-0.176715	2.2916	0.200442	0.290142	4.95274	5.02699	5.1919	5.08765	4.25718	4.32116
ENSMUSG00000020430	Pes1	0.0763457	7.79612	0.118185	0.18759	209.73	220.373	205.274	224.558	225.116	220.477
ENSMUSG00000020432	Tcn2	0.359939	1.03805	0.129601	0.202191	1.58742	1.52226	1.94255	1.52045	2.40325	2.42247
ENSMUSG00000020437	Myo1g	0.378251	6.74434	5.15369e-06	2.18276e-05	87.689	93.1054	91.5469	136.606	114.566	103.839
ENSMUSG00000020440	Arf5	0.254687	6.99483	0.00770284	0.0175897	113.024	119.833	126.266	170.933	131.458	127.081
ENSMUSG00000020441	2310033P09Rik	0.434729	4.95431	7.34238e-07	3.53955e-06	27.2401	26.9404	26.4539	42.0462	34.8471	32.7033
ENSMUSG00000020444	Guk1	-0.0737542	5.17696	0.378947	0.485495	33.7168	39.1892	38.3565	37.8358	33.7141	35.0603
ENSMUSG00000020448	Rnf185	-0.0824584	4.06982	0.326544	0.431703	17.7791	16.4262	16.494	17.4267	14.5912	16.0079
ENSMUSG00000020451	Limk2	-0.810042	5.68524	1.15506e-21	2.50658e-20	64.2587	62.1647	70.3202	40.4088	34.8128	37.3846
ENSMUSG00000020453	Patz1	0.087705	6.72284	0.153984	0.232925	95.1181	109.178	99.6703	114.735	105.125	104.297
ENSMUSG00000020454	Eif4enif1	0.0276744	8.63462	0.671257	0.754173	380.028	381.839	371.627	378.767	402.304	374.206
ENSMUSG00000020455	Trim11	0.131033	5.53501	0.0330126	0.0630722	46.5431	42.7294	44.9611	49.7069	47.2753	49.7261
ENSMUSG00000020456	Ogdh	-0.225887	8.04911	3.90274e-06	1.68196e-05	293.863	286.22	268.283	247.774	239.295	238.155
ENSMUSG00000020457	Drg1	0.0984317	6.70949	0.051839	0.0928506	98.2929	100.575	106.346	114.56	105.468	107.833
ENSMUSG00000020458	Rtn4	0.0627487	6.23456	0.32362	0.428931	72.8942	68.3245	77.7725	76.3732	76.7666	75.6203
ENSMUSG00000020459	Mtif2	-0.555506	5.4654	1.87173e-17	2.90397e-16	51.9403	52.1815	54.4266	37.8942	36.1174	34.3401
ENSMUSG00000020460	Rps27a	-0.511541	9.09118	2.37915e-21	5.05729e-20	649.254	673.651	726.724	460.286	479.345	498.112
ENSMUSG00000020462	Cfap36	0.244612	3.40406	0.0204048	0.0415483	9.588	9.48755	9.85401	11.6373	12.0506	10.672
ENSMUSG00000020463	Ppp4r3b	-0.085107	7.48762	0.0910538	0.150397	189.03	182.6	180.939	165.553	180.312	174.123
ENSMUSG00000020464	Pnpt1	-0.143172	6.30373	0.024877	0.0493157	84.6411	81.5646	76.7129	68.5956	77.1786	73.3615
ENSMUSG00000020471	Pold2	0.085348	6.70815	0.160434	0.241182	96.642	105.956	98.0456	111.168	108.696	99.8777
ENSMUSG00000020472	Zkscan17	0.215172	6.29612	0.000228739	0.000736878	71.0528	71.1566	74.841	82.8644	84.5944	84.59
ENSMUSG00000020474	Polm	-0.0651405	4.70548	0.399598	0.506695	28.256	28.0378	26.3127	27.2511	26.9164	24.8467
ENSMUSG00000020476	Dbnl	-0.0789393	7.32149	0.146476	0.223506	163.187	164.687	165.399	161.109	156.966	149.44
ENSMUSG00000020477	Mrps24	0.0689589	5.38347	0.403787	0.510985	38.7965	42.6586	39.9105	49.0052	39.4819	39.6761
ENSMUSG00000020482	Ccdc117	0.553958	5.05396	3.64544e-09	2.41799e-08	24.2557	28.4627	29.1029	45.8473	38.452	36.9917
ENSMUSG00000020483	Dynll2	0.281512	6.42181	2.87966e-06	1.26529e-05	78.7359	78.3785	85.6133	98.3028	100.353	96.7023
ENSMUSG00000020484	Xbp1	0.239325	6.30395	0.00018343	0.000599502	72.2593	69.0326	67.9891	86.1977	82.6374	78.2392
ENSMUSG00000020485	Supt4a	-0.0863428	5.49883	0.330861	0.436342	48.5115	42.3754	53.2611	49.2391	42.6405	44.2264
ENSMUSG00000020491	2810021J22Rik	0.0181856	3.53823	0.905928	0.939611	10.9214	10.4434	12.0791	10.2338	12.4969	10.9666
ENSMUSG00000020492	Ska2	-0.243547	3.67036	0.01837	0.0379547	13.5883	14.6915	12.9621	12.2221	12.5312	10.2791
ENSMUSG00000020493	Prr11	-0.0480354	2.11762	0.800106	0.858697	4.44477	4.81458	3.81445	4.91221	4.18852	3.73191
ENSMUSG00000020495	Smg8	0.272954	5.46939	8.3839e-05	0.000290095	42.7333	39.8973	37.4735	49.7654	49.1293	45.8632
ENSMUSG00000020496	Rnf187	0.0931019	6.89229	0.0858858	0.143175	116.707	116.081	114.08	123.916	122.291	123.71
ENSMUSG00000020513	Tubd1	-0.91377	1.89434	1.36726e-07	7.35856e-07	5.33372	4.95618	4.62679	3.21633	2.16292	2.65162
ENSMUSG00000020514	Mrpl22	-0.128867	4.1105	0.110787	0.177602	18.7315	17.9485	17.9067	14.8536	17.2691	17.2519
ENSMUSG00000020515	Cnot8	-0.0185995	5.75208	0.788621	0.849546	54.4167	54.3764	51.9896	53.5665	50.5369	54.571
ENSMUSG00000020516	Rps6kb1	-0.0370291	6.56907	0.54845	0.648701	97.023	94.2029	95.2554	83.2153	97.6406	97.4225
ENSMUSG00000020519	Sap30l	0.220088	4.1227	0.00468215	0.0112515	17.0806	16.3554	16.1408	20.3506	19.6036	17.9066
ENSMUSG00000020520	Galnt10	-0.206917	5.76511	0.000889204	0.00253645	56.7661	62.0939	56.0513	51.9291	49.1293	50.9046
ENSMUSG00000020521	Rnft1	-0.597547	5.64563	9.78219e-16	1.30089e-14	64.3222	61.5275	58.347	35.789	42.5032	42.5896
ENSMUSG00000020522	Mfap3	0.083333	5.94545	0.234305	0.329992	55.8136	56.7483	60.7134	56.8413	63.3084	63.2133
ENSMUSG00000020523	Fam114a2	-0.0522811	5.59144	0.413603	0.521272	51.1149	49.314	50.5062	50.5841	47.55	47.631
ENSMUSG00000020525	Ppm1d	0.32517	5.44081	1.15792e-05	4.62412e-05	37.844	36.6404	39.2748	52.28	47.7903	43.0806
ENSMUSG00000020526	Znhit3	0.0763085	3.85818	0.33062	0.43611	12.8263	14.5145	14.834	15.8477	15.4495	13.8146
ENSMUSG00000020527	Myo19	-0.408438	5.42924	7.93507e-08	4.39686e-07	46.1621	51.8275	45.8794	40.2919	35.1561	33.7509
ENSMUSG00000020528	Prpsap2	-0.593949	4.9637	1.11123e-16	1.60937e-15	39.495	38.4458	38.0739	23.6839	25.9894	26.6799
ENSMUSG00000020530	Ggnbp2	0.0917678	6.87606	0.0976369	0.159533	116.072	109.744	116.341	130.466	120.094	114.642
ENSMUSG00000020532	Acaca	-0.158053	8.13401	0.00164962	0.00440661	281.354	305.372	281.21	254.909	268.477	254.654
ENSMUSG00000020534	Shmt1	-0.0252925	7.22406	0.722746	0.796573	147.439	165.926	135.166	152.805	148.418	139.914
ENSMUSG00000020536	Llgl1	0.125363	6.00343	0.0775907	0.131194	61.8458	64.8198	59.23	75.8469	63.3771	64.3263
ENSMUSG00000020537	Drg2	0.00289781	6.49308	0.968768	0.983413	86.419	95.3357	82.152	85.5544	91.8041	87.0124
ENSMUSG00000020538	Srebf1	-0.128873	6.73639	0.0466695	0.0849899	111.564	115.054	110.654	115.086	98.2242	96.1785
ENSMUSG00000020544	Cox11	0.369073	3.95097	0.000156827	0.00051688	12.0009	13.9127	12.9974	18.7132	15.3465	16.8591
ENSMUSG00000020546	Stxbp4	-0.197862	3.09124	0.0496261	0.0895645	9.588	9.34595	9.64209	8.01159	8.48003	8.31496
ENSMUSG00000020547	Bzw2	-0.176161	7.72368	0.000605033	0.00178547	219.381	228.409	206.334	200.056	192.054	187.217
ENSMUSG00000020549	Elac2	-0.0424067	6.96946	0.461401	0.566851	125.406	127.586	120.932	122.922	121.501	118.766
ENSMUSG00000020553	Pctp	-0.592921	0.639565	0.0161879	0.0339921	2.34938	1.98247	1.44808	1.16957	1.20162	1.34218
ENSMUSG00000020561	Polr1f	0.305495	6.34084	2.42325e-06	1.07737e-05	71.0528	73.7409	75.724	82.7474	94.5507	94.8691
ENSMUSG00000020564	Atxn7l1	-0.092778	5.97342	0.115317	0.183709	65.1476	63.1205	67.2121	57.9524	59.6006	65.2757
ENSMUSG00000020570	Sypl	0.0662264	4.80522	0.370764	0.477399	27.5576	27.79	25.8535	27.1341	29.251	28.2512
ENSMUSG00000020571	Pdia6	-0.147255	7.28996	0.00280339	0.00711683	162.742	169.395	170.344	159.062	147.731	148.032
ENSMUSG00000020572	Nampt	0.11913	6.59371	0.145141	0.221669	91.9432	99.5131	82.6112	102.396	103.58	91.8246
ENSMUSG00000020573	Pik3cg	-0.555777	5.04529	1.7595e-18	2.98739e-17	37.3996	38.0918	38.7803	25.4967	25.6804	26.5489
ENSMUSG00000020576	Nbas	-0.118324	6.76893	0.0526224	0.0940666	112.262	113.567	104.897	108.478	100.971	95.6875
ENSMUSG00000020577	Tspan13	0.0942631	5.3445	0.204447	0.294958	40.8919	37.313	40.7582	47.4847	38.8296	41.1492
ENSMUSG00000020580	Rock2	0.140772	7.52764	0.00548978	0.0129774	172.648	174.564	171.403	182.22	187.11	201.85
ENSMUSG00000020585	Laptm4a	-0.0990785	5.51483	0.327751	0.433002	48.194	44.641	46.833	34.3855	47.4813	47.7946
ENSMUSG00000020589	Cyria	-0.195705	5.52158	0.0209821	0.0425505	56.1946	43.933	48.8462	38.4205	44.9751	45.6341
ENSMUSG00000020590	Snx13	-0.340888	4.82498	1.72952e-06	7.8576e-06	35.1137	30.0203	31.222	23.6254	26.4357	25.174
ENSMUSG00000020592	Sdc1	1.67351	1.17579	2.62948e-16	3.65528e-15	0.888954	0.849631	0.988933	3.45025	2.95256	2.55341
ENSMUSG00000020593	Lpin1	0.535297	5.03118	1.56156e-16	2.23283e-15	26.9226	24.4269	26.3833	39.2977	36.598	36.7298
ENSMUSG00000020594	Pum2	-0.348415	8.53449	1.81932e-13	1.91405e-12	418.38	404.956	421.744	308.943	333.09	335.021
ENSMUSG00000020599	Rgs9	0.0195067	1.05946	0.920377	0.950423	1.71441	2.05328	1.4834	1.87132	2.09426	1.40765
ENSMUSG00000020601	Trib2	-0.670836	5.48367	2.07452e-15	2.67705e-14	48.8925	52.4647	58.3117	30.4089	32.7872	36.959
ENSMUSG00000020604	Arsg	-0.749878	1.40763	1.07959e-05	4.34085e-05	3.68281	3.07991	3.42595	2.10523	1.78527	2.12784
ENSMUSG00000020605	Hs1bp3	-0.329397	2.82912	0.00579781	0.0136352	7.87359	7.92989	8.05274	6.14027	6.59177	6.21985
ENSMUSG00000020607	Lratd1	-1.91593	0.806181	8.55612e-15	1.04233e-13	2.47637	3.04451	2.50765	0.46783	0.858303	0.720193
ENSMUSG00000020608	Smc6	-0.260886	7.22816	2.47577e-08	1.47867e-07	169.981	163.271	162.927	134.443	139.8	139.095
ENSMUSG00000020610	Amz2	0.213215	5.02674	0.00128192	0.00351694	31.7484	29.7017	29.7386	36.9586	32.9932	35.715
ENSMUSG00000020611	Gna13	0.728302	8.08977	8.25745e-44	6.88019e-42	201.856	209.293	199.8	357.89	331.58	323.661
ENSMUSG00000020612	Prkar1a	0.184602	8.60051	0.0144667	0.0307659	371.456	347.57	362.691	468.883	382.803	378.331
ENSMUSG00000020614	Fam20a	-1.40951	0.592658	4.38948e-11	3.63492e-10	2.34938	2.40729	2.11914	0.526309	1.0643	0.851137
ENSMUSG00000020621	Rdh14	-0.0430709	3.23749	0.642212	0.729249	9.96898	9.38135	9.85401	9.06421	9.16668	9.91902
ENSMUSG00000020623	Map2k6	-0.263163	1.83916	0.105101	0.169797	4.19078	3.07991	4.52083	3.39177	3.19289	3.20813
ENSMUSG00000020628	Trappc12	-0.0469718	6.34139	0.400255	0.507162	81.8473	81.4938	83.4589	82.689	80.1312	76.5696
ENSMUSG00000020629	Adi1	-0.11649	4.78703	0.130432	0.203268	30.4784	29.9849	26.1361	27.3681	25.4058	26.9418
ENSMUSG00000020630	Rnaseh1	-0.18873	4.8564	0.0194407	0.0398619	31.0499	30.5513	33.9063	26.9587	26.9164	29.8553
ENSMUSG00000020634	Ubxn2a	-0.124984	6.01529	0.18846	0.275575	68.1955	65.1738	64.3159	49.2976	67.0163	64.1954
ENSMUSG00000020638	Cmpk2	0.574826	-0.161187	0.0754459	0.128048	0.825457	0.495618	0.70638	0.994139	0.789639	1.14576
ENSMUSG00000020640	Itsn2	-0.520194	7.90944	2.87653e-21	6.08579e-20	288.212	271.528	278.49	183.097	201.152	199.297
ENSMUSG00000020642	Rnf144a	-0.73461	2.89672	1.56077e-08	9.58036e-08	10.8579	8.35471	9.64209	5.90635	5.73346	5.56513
ENSMUSG00000020644	Id2	0.22877	4.18477	0.169858	0.252894	14.2868	16.2492	18.0833	12.9823	20.7709	23.0134
ENSMUSG00000020647	Ncoa1	-0.0554231	5.73224	0.470982	0.576146	55.2421	53.102	54.8504	44.3269	53.9358	57.9428
ENSMUSG00000020648	Dus4l	-0.359245	4.41129	3.4034e-06	1.47714e-05	24.5732	23.6835	23.5931	17.8945	19.226	18.5941
ENSMUSG00000020649	Rrm2	0.281728	6.69467	0.0138492	0.0295551	84.1331	111.514	77.3487	119.531	118.617	94.2144
ENSMUSG00000020650	Bcap29	0.0843945	6.42009	0.17809	0.262861	80.8948	82.131	82.3286	81.6363	91.7354	86.3904
ENSMUSG00000020652	Cenpo	-0.0108149	4.96573	0.884537	0.923965	33.9707	29.9849	29.4207	32.3972	29.5943	30.4445
ENSMUSG00000020653	Klf11	1.06939	2.08207	5.60872e-10	4.10111e-09	2.28588	2.6551	2.75488	6.25723	5.14982	5.13956
ENSMUSG00000020654	Adcy3	-0.207275	4.25988	0.049908	0.0900372	18.2871	22.4798	18.1187	17.0758	18.3677	15.7788
ENSMUSG00000020656	Grhl1	0.788689	3.36971	1.13802e-12	1.09957e-11	6.15918	7.85909	7.77018	12.7484	12.7716	12.7343
ENSMUSG00000020657	Dnajc27	-0.402046	5.07969	4.16404e-06	1.79058e-05	36.8916	41.2071	36.0254	32.4557	26.7104	27.8256
ENSMUSG00000020659	Cbll1	0.171226	5.50232	0.0253421	0.0500785	42.1618	39.2246	41.2526	40.2919	48.2023	48.6458
ENSMUSG00000020660	Pomc	1.62107	1.67926	1.73236e-19	3.24318e-18	1.33343	1.45145	1.65999	5.43852	4.39451	4.28842
ENSMUSG00000020661	Dnmt3a	0.2984	8.65665	1.57188e-09	1.09254e-08	348.406	369.554	369.19	469.643	430.353	438.434
ENSMUSG00000020664	Dld	-0.00240075	6.29035	0.959314	0.977639	82.1647	75.1216	86.8848	79.3557	79.3072	84.7864
ENSMUSG00000020668	Kif3c	0.178486	3.56749	0.0923502	0.152166	11.1754	10.8682	12.0085	11.1694	14.4538	12.6034
ENSMUSG00000020671	Rab10	-0.0487068	8.07165	0.314715	0.419433	283.767	262.359	258.782	254.85	264.254	257.993
ENSMUSG00000020677	Ddx52	0.177354	6.28829	0.00339617	0.00846564	74.1007	70.8026	73.958	75.8469	84.5944	86.1285
ENSMUSG00000020680	Taf15	-0.00168675	6.67598	0.9672	0.982411	106.103	105.46	108.571	96.0806	111.991	111.073
ENSMUSG00000020687	Cdc27	-0.0973808	6.71749	0.0901927	0.14923	111.119	108.788	105.71	91.8116	105.297	106.13
ENSMUSG00000020689	Itgb3	0.0153679	3.86387	0.902559	0.93699	15.4932	12.4967	16.6353	18.3623	13.2865	13.7164
ENSMUSG00000020691	Mettl2	0.162778	5.55569	0.00396968	0.00971405	44.7017	45.4907	43.5484	48.4789	50.7429	50.1844
ENSMUSG00000020692	Nle1	0.317273	6.1168	5.23659e-07	2.58535e-06	57.909	62.6249	62.6559	82.455	74.0544	72.9687
ENSMUSG00000020694	Tlk2	0.0820142	6.44605	0.18974	0.277207	81.5298	84.6799	90.2048	84.8527	94.379	92.1192
ENSMUSG00000020696	Rffl	-0.744727	4.53041	2.03727e-25	5.71707e-24	30.3514	29.2061	30.8335	17.7775	17.2004	18.856
ENSMUSG00000020697	Lig3	0.123816	7.13065	0.00503502	0.0120075	133.026	131.657	131.846	146.782	141.723	143.744
ENSMUSG00000020700	Map3k3	-0.0438314	6.4945	0.407178	0.514712	92.4512	88.9281	89.0039	90.4081	87.4783	84.4917
ENSMUSG00000020702	Ccl1	1.9459	2.69666	3.60445e-19	6.5747e-18	2.22238	1.91167	2.08382	9.12268	8.96068	5.89249
ENSMUSG00000020705	Ddx42	0.125047	7.33798	0.00555451	0.0131143	154.361	155.695	156.781	171.928	168.262	169.278
ENSMUSG00000020706	Ftsj3	-0.0296403	7.96869	0.651195	0.737068	249.288	260.624	249.67	276.838	233.321	235.11
ENSMUSG00000020707	Rnf135	-0.192756	1.0998	0.337756	0.443338	2.79386	2.44269	1.90723	2.51459	1.88827	1.86595
ENSMUSG00000020708	Psmc5	0.126433	6.95786	0.0240583	0.0479178	119.628	115.196	123.263	139.413	126.205	125.968
ENSMUSG00000020712	Tcam1	-0.203816	0.702481	0.367825	0.474384	1.39693	1.66386	1.62468	1.16957	1.40762	1.47312
ENSMUSG00000020715	Ern1	-0.107992	3.61786	0.254074	0.352611	12.0009	12.8507	12.7148	10.9355	12.3596	11.5231
ENSMUSG00000020716	Nf1	0.306481	6.50482	7.10354e-09	4.55288e-08	77.6565	82.5204	78.3729	99.7063	98.5332	97.2915
ENSMUSG00000020717	Pecam1	-0.525647	5.73428	5.40956e-12	4.94035e-11	70.3544	59.2264	64.2453	40.5258	45.0437	48.1547
ENSMUSG00000020718	Polg2	-0.117567	4.22719	0.163685	0.245273	20.8904	18.0547	20.9442	16.8419	19.4663	18.3977
ENSMUSG00000020719	Ddx5	0.19211	10.0321	0.00102881	0.00289129	1002.17	962.349	1036.12	1237.82	1077.86	1113.16
ENSMUSG00000020720	Psmd12	0.154184	6.90392	0.00147391	0.00398935	114.548	114.417	109.171	120.759	127.338	127.376
ENSMUSG00000020721	Helz	-0.0133073	7.07437	0.80876	0.865301	133.026	133.782	135.554	121.87	139.869	136.247
ENSMUSG00000020723	Cacng4	0.340294	0.0742427	0.483075	0.587648	1.01595	0.247809	1.20085	0.93566	1.0643	1.04755
ENSMUSG00000020732	Rab37	-0.974692	1.89022	1.64e-08	1.00348e-07	5.01624	4.56677	5.89828	2.16371	2.43758	3.14266
ENSMUSG00000020733	Slc9a3r1	-0.184007	6.76014	0.00338211	0.00843682	115.12	114.169	116.8	110.759	97.6749	96.9969
ENSMUSG00000020736	Nt5c	-0.175677	5.89193	0.00161709	0.00433258	65.3381	62.6603	64.0334	56.432	56.3733	56.9607
ENSMUSG00000020737	Jpt1	-0.0407606	7.10257	0.574602	0.671805	140.074	139.623	141.559	154.208	128.265	127.965
ENSMUSG00000020738	Sumo2	-0.103064	7.01805	0.156844	0.236429	129.025	133.321	128.385	105.379	129.672	127.998
ENSMUSG00000020739	Nup85	0.0774562	6.96077	0.263475	0.363118	117.977	128.471	118.46	144.618	122.806	118.701
ENSMUSG00000020740	Gga3	-0.126503	5.73449	0.035556	0.0672459	53.5277	58.5538	55.9807	47.7187	52.7685	53.2616
ENSMUSG00000020741	Cluh	0.026135	8.47618	0.636129	0.723497	348.66	369.66	340.369	388.533	349.844	340.684
ENSMUSG00000020743	Mif4gd	-0.101755	4.70386	0.283731	0.385175	26.2241	25.2057	29.7033	25.0874	23.7578	26.8436
ENSMUSG00000020744	Slc25a19	-0.0332635	5.37944	0.591568	0.68629	42.1618	42.871	41.8177	39.1223	41.7479	42.7205
ENSMUSG00000020745	Pafah1b1	0.100684	7.81935	0.0284134	0.0553346	223.635	214.355	221.592	243.33	230.472	233.637
ENSMUSG00000020747	Tmem94	-0.453048	5.54263	1.45145e-11	1.26073e-10	53.4007	55.7217	53.8615	39.7071	37.422	42.0004
ENSMUSG00000020752	Recql5	-0.0442747	5.30383	0.517954	0.620681	39.8124	39.3309	41.1467	41.6953	38.0743	37.5155
ENSMUSG00000020755	Sap30bp	0.294115	6.03483	1.61801e-05	6.31578e-05	60.0044	57.6333	55.027	76.0224	65.7117	70.1206
ENSMUSG00000020766	Galk1	-0.524611	6.50629	2.1905e-18	3.68211e-17	104.325	110.948	110.231	79.2972	74.6037	73.0996
ENSMUSG00000020770	Unk	-0.157271	5.91845	0.00382688	0.0093987	62.7982	60.5716	64.9517	55.3794	56.957	56.3715
ENSMUSG00000020775	Mrpl38	0.000375627	5.7264	0.996452	1	48.321	59.9698	56.2279	49.0637	57.8153	57.7791
ENSMUSG00000020776	Fbf1	-0.0313336	5.02089	0.651028	0.736966	33.2723	33.8437	30.4097	31.3446	31.0019	32.8343
ENSMUSG00000020777	Acox1	-0.282052	4.00809	0.000343517	0.00106765	17.1441	18.0547	18.2953	14.9121	14.4195	14.8949
ENSMUSG00000020778	Ten1	-0.208328	4.00695	0.0104705	0.0230857	17.1441	16.3908	16.9531	13.3332	14.7971	15.1568
ENSMUSG00000020780	Srp68	0.453933	7.13167	3.73388e-23	8.90458e-22	116.834	118.17	123.228	164.267	161.361	165.612
ENSMUSG00000020781	Tsen54	0.259757	4.79792	0.00670175	0.0155216	24.1288	24.7809	24.582	35.6136	26.3327	26.8436
ENSMUSG00000020782	Llgl2	-0.339547	3.83095	5.14179e-05	0.000184634	16.5091	15.2226	16.1408	13.0408	11.8446	12.9307
ENSMUSG00000020783	Ncbp3	0.131011	6.57526	0.00965461	0.0214914	90.3558	88.9989	92.112	103.741	97.4689	96.6696
ENSMUSG00000020785	Camkk1	-0.486484	1.14156	0.00774587	0.017679	2.73036	2.51349	2.43701	1.75436	1.54495	2.09511
ENSMUSG00000020788	Atp2a3	-0.424797	7.00354	1.16041e-11	1.0204e-10	146.995	151.057	141.029	111.577	107.082	108.585
ENSMUSG00000020790	Ankfy1	-0.100006	7.06832	0.0330116	0.0630722	136.835	140.012	135.237	128.653	128.608	127.343
ENSMUSG00000020792	Exoc7	-0.197342	5.56128	0.000553167	0.00164741	52.8293	49.6326	48.3871	43.3328	43.8078	43.8663
ENSMUSG00000020794	Ube2g1	-0.0025851	6.17097	0.935547	0.961328	73.0847	69.068	73.0044	62.8062	74.844	76.1441
ENSMUSG00000020801	Med31	-0.0662223	2.41008	0.63064	0.719498	5.7147	5.23939	5.22722	4.79526	4.7035	5.76154
ENSMUSG00000020802	Ube2o	0.128092	6.54297	0.0132338	0.0284125	89.2764	86.8748	84.6244	97.1332	93.6237	94.1161
ENSMUSG00000020803	Txndc17	0.0571472	4.69367	0.491478	0.595456	26.8591	25.4181	24.4054	31.1692	24.9595	24.1265
ENSMUSG00000020806	Rhbdf2	0.143278	3.91542	0.120674	0.19071	13.9693	12.9923	15.4344	17.836	15.0375	14.4693
ENSMUSG00000020808	Pimreg	0.474949	0.322149	0.0784382	0.132313	0.634967	0.991237	0.988933	1.40349	1.47628	0.949345
ENSMUSG00000020812	Snhg16	-0.0975685	4.8645	0.294744	0.397202	30.8594	30.6929	32.1403	33.1575	25.9894	29.0041
ENSMUSG00000020817	Rabep1	0.0140081	6.10069	0.833949	0.885112	68.6399	71.7939	71.2738	67.6599	69.2822	76.6351
ENSMUSG00000020818	Mfsd11	0.296786	3.94547	0.000885178	0.0025271	14.9852	12.6737	13.7391	17.4267	17.3034	15.8442
ENSMUSG00000020821	Kif1c	-0.0930537	6.10078	0.126448	0.198136	70.2909	71.192	72.51	71.0517	65.1624	65.112
ENSMUSG00000020823	Sec14l1	0.0639636	5.19381	0.312472	0.417081	34.7962	34.7641	36.2373	38.7714	35.2248	37.0572
ENSMUSG00000020827	Mink1	-0.250666	6.82022	2.04164e-07	1.07523e-06	124.073	124.86	124.5	104.852	101.623	107.44
ENSMUSG00000020828	Pld2	0.00978036	0.0403644	1	1	0.888954	1.41605	0.635742	0.877181	1.13296	0.949345
ENSMUSG00000020829	Slc46a1	-0.455226	0.396415	0.0768397	0.13012	1.9049	1.30985	1.37744	0.877181	0.892635	1.40765
ENSMUSG00000020831	0610010K14Rik	0.404191	0.297809	0.150695	0.22878	1.14294	1.02664	0.812338	1.87132	0.961299	1.21123
ENSMUSG00000020832	Eral1	-0.110129	4.92792	0.0896932	0.14855	31.4309	32.6046	30.5156	29.1224	30.2809	28.2185
ENSMUSG00000020834	Dhrs13	0.373049	3.91587	0.000849253	0.0024338	12.2549	13.7711	11.8319	20.1752	15.0031	14.5348
ENSMUSG00000020840	Blmh	0.0926449	6.69063	0.166177	0.248263	96.3245	103.62	96.1384	116.139	101.074	99.4521
ENSMUSG00000020841	Cpd	0.150795	5.72382	0.355734	0.46228	36.8281	56.5713	40.5109	49.2391	50.9832	48.7112
ENSMUSG00000020843	Timm22	0.182849	4.88841	0.0238573	0.0475807	26.4781	26.9404	31.1161	35.0288	30.9332	30.7719
ENSMUSG00000020844	Nxn	-0.191302	4.4045	0.0228783	0.0458858	23.3033	21.9842	20.0965	20.1752	19.5693	17.4811
ENSMUSG00000020846	Rflnb	-1.01033	3.51726	5.75989e-14	6.4042e-13	16.4456	16.7094	15.3285	9.64899	6.17978	8.51137
ENSMUSG00000020847	Rph3al	-0.62192	2.23214	8.59359e-05	0.00029659	6.47666	5.80581	5.65104	3.09937	3.91386	4.35389
ENSMUSG00000020849	Ywhae	-0.0173617	8.78564	0.716743	0.791766	443.271	447.968	449.117	441.69	437.323	445.439
ENSMUSG00000020850	Prpf8	0.0423251	10.058	0.344105	0.450246	1018.74	1037.72	1004.05	1042.09	1061.58	1047.85
ENSMUSG00000020857	Nme2	-0.0707017	0.823703	0.79824	0.857375	1.9684	1.77007	1.90723	1.98828	1.95693	1.47312
ENSMUSG00000020859	Spag9	0.245451	6.69115	1.04351e-05	4.21084e-05	95.88	89.4945	100.447	106.724	115.116	116.311
ENSMUSG00000020863	Luc7l3	0.0117033	7.16354	0.840702	0.890093	136.327	144.579	153.32	139.238	145.294	153.401
ENSMUSG00000020864	Ankrd40	-0.486506	5.99343	9.96334e-18	1.58404e-16	75.1166	74.6968	76.0065	51.9876	54.0731	54.8329
ENSMUSG00000020868	Xylt2	-0.766548	4.88829	7.94397e-25	2.11912e-23	36.1931	39.0476	37.9326	24.4441	22.6249	20.1327
ENSMUSG00000020869	Lrrc59	0.314927	7.84438	2.90405e-08	1.71624e-07	191.951	212.903	185.46	250.114	249.732	235.078
ENSMUSG00000020873	Slc35b1	0.0267885	4.94618	0.651228	0.737068	30.2244	30.6929	30.1978	31.8124	31.7229	29.5607
ENSMUSG00000020876	Snx11	0.635768	5.04943	1.94852e-16	2.75404e-15	26.9226	25.6305	25.3944	42.5141	36.9757	41.6075
ENSMUSG00000020877	Scrn2	-0.293328	3.70737	0.00857181	0.0193353	15.1122	13.3463	15.8936	13.9764	11.1236	11.4249
ENSMUSG00000020882	Cacnb1	-0.490158	2.1686	0.00963315	0.0214568	5.7782	4.81458	5.47445	4.15199	3.36455	3.92833
ENSMUSG00000020883	Fbxl20	-0.233485	5.97502	0.000705292	0.00205483	66.3541	67.1209	71.9802	59.2975	55.0001	60.7581
ENSMUSG00000020886	Dlg4	0.217562	6.19395	2.03654e-05	7.80721e-05	67.0525	68.4307	67.4593	79.2387	77.7279	79.2212
ENSMUSG00000020888	Dvl2	0.124047	5.38451	0.0321763	0.0616926	40.1934	40.4637	41.7118	44.4438	44.9751	44.0955
ENSMUSG00000020889	Nr1d1	1.29793	1.0137	8.00667e-08	4.43472e-07	0.825457	1.09744	1.20085	2.10523	3.26155	2.42247
ENSMUSG00000020890	Gucy2e	1.77885	1.16554	2.60772e-11	2.2096e-10	0.634967	0.955835	1.16553	2.80698	2.98689	3.96106
ENSMUSG00000020893	Per1	0.0714271	6.3174	0.199647	0.289208	82.4187	78.4139	82.5406	83.7416	85.899	85.703
ENSMUSG00000020894	Vamp2	-0.0326955	5.25217	0.608614	0.700826	42.4793	37.5962	37.6501	39.7071	38.5893	36.4352
ENSMUSG00000020895	Tmem107	-0.953081	0.789365	5.03671e-05	0.000181053	1.8414	2.05328	2.33106	1.16957	1.37328	0.752929
ENSMUSG00000020897	Aurkb	0.287286	4.70669	0.0506626	0.0911428	22.7318	27.2236	19.2135	35.0872	27.8777	21.8677
ENSMUSG00000020898	Ctc1	-0.631449	5.64097	7.38662e-31	2.95859e-29	61.9728	59.722	59.7245	39.4732	39.5506	38.0066
ENSMUSG00000020899	Pfas	-0.243912	8.61798	1.03653e-05	4.18646e-05	414.824	455.509	419.625	387.129	360.625	342.681
ENSMUSG00000020900	Myh10	1.34213	3.02855	6.0282e-19	1.0763e-17	3.49232	4.60217	4.4502	11.9881	11.7416	8.806
ENSMUSG00000020901	Pik3r5	0.064979	5.14518	0.379862	0.486514	36.0026	34.6933	35.1777	41.6953	34.1948	35.4204
ENSMUSG00000020902	Ntn1	0.685076	1.93599	0.00261553	0.00667129	3.36533	2.05328	3.81445	6.14027	4.42884	4.35389
ENSMUSG00000020903	Stx8	0.155561	4.59071	0.02649	0.0520394	22.9858	23.1171	22.7808	27.1926	26.0924	23.8318
ENSMUSG00000020910	Adprm	-0.0790391	4.2585	0.436394	0.543546	17.3981	19.8247	18.5425	18.4208	17.578	17.1864
ENSMUSG00000020914	Top2a	0.0304651	7.84276	0.725532	0.799121	227.064	244.658	195.314	255.728	230.025	195.991
ENSMUSG00000020917	Acly	-0.115597	8.78627	0.0247797	0.049147	450.001	469.634	436.932	425.491	427.023	399.936
ENSMUSG00000020918	Kat2a	0.07329	6.86368	0.192262	0.280405	111.691	115.479	110.972	114.735	120.162	120.632
ENSMUSG00000020919	Stat5b	-0.434486	7.04094	1.67357e-10	1.30201e-09	146.995	145.747	154.344	110.291	106.842	113.758
ENSMUSG00000020921	Tmem101	0.419068	2.94629	0.00461016	0.0111101	5.20673	6.58464	7.66423	9.18116	8.27404	9.00241
ENSMUSG00000020922	Lsm12	0.249184	7.67286	6.59612e-06	2.73868e-05	186.109	182.848	180.551	205.436	224.704	222.114
ENSMUSG00000020923	Ubtf	-0.107448	8.3929	0.0393731	0.0734262	342.184	346.012	352.943	342.042	309.126	316.198
ENSMUSG00000020925	Ccdc43	0.46186	5.29904	1.12049e-10	8.87057e-10	33.0183	34.2331	30.2684	47.8356	43.8078	42.9824
ENSMUSG00000020929	Eftud2	-0.0264925	8.49707	0.633226	0.721107	351.899	368.492	331.928	364.907	337.588	331.322
ENSMUSG00000020935	Dcakd	-0.303595	4.81582	6.71527e-06	2.78558e-05	30.1609	33.4896	29.9152	25.4383	25.3028	25.305
ENSMUSG00000020936	Nmt1	0.101433	7.2527	0.0314847	0.0605558	142.741	146.455	138.239	148.653	155.387	154.089
ENSMUSG00000020941	Map3k14	-0.489695	6.0444	3.64339e-07	1.8516e-06	76.8945	73.7763	77.1721	59.7068	51.3265	51.5593
ENSMUSG00000020946	Gosr2	0.477314	6.73425	5.69247e-15	7.02349e-14	88.8954	84.8923	87.909	133.916	116.42	114.674
ENSMUSG00000020948	Klhl28	0.162099	4.87336	0.0204113	0.0415491	28.9545	27.1528	27.6901	30.5844	32.0662	30.7064
ENSMUSG00000020949	Fkbp3	0.0719179	6.57518	0.189804	0.277239	95.4991	94.5569	92.2886	92.6888	102.481	100.696
ENSMUSG00000020952	Scfd1	-0.286268	6.2282	1.0361e-06	4.8814e-06	86.2285	80.3256	78.7261	62.2799	68.4583	69.3022
ENSMUSG00000020954	Strn3	0.175422	6.4318	0.00128585	0.00352413	76.7675	78.3785	82.258	85.6129	88.6455	93.756
ENSMUSG00000020955	Ap4s1	-0.296889	4.20222	0.00263325	0.00671268	20.5094	19.1875	22.8514	18.9471	16.4451	15.9425
ENSMUSG00000020956	Dtd2	0.0559997	3.38403	0.593668	0.688193	10.4135	9.59375	10.3132	10.7601	9.88765	10.8356
ENSMUSG00000020961	Ston2	0.515698	0.741414	0.0815714	0.136896	1.07944	1.55766	1.13021	1.75436	2.16292	1.53859
ENSMUSG00000020962	Gtf2a1	-0.288688	6.55676	9.66459e-07	4.58211e-06	103.055	103.62	105.78	77.9522	87.5469	89.5986
ENSMUSG00000020964	Sel1l	-0.239052	6.28686	4.63841e-06	1.98005e-05	84.8316	85.565	82.1167	73.8002	70.1062	70.3498
ENSMUSG00000020973	Dnaaf2	0.424028	1.82309	0.00897193	0.0201469	2.41288	3.18612	3.24935	4.85374	4.25718	3.24087
ENSMUSG00000020974	Pole2	-0.33828	5.15736	0.00044861	0.00136259	41.3999	38.0564	37.5441	32.7481	32.1005	27.7274
ENSMUSG00000020978	Klhdc2	0.265439	6.18224	0.00127787	0.00350653	70.2909	59.0848	72.5806	88.4199	76.6293	77.8791
ENSMUSG00000020982	Nemf	0.0403814	6.95683	0.452676	0.558624	123.501	120.258	123.723	118.887	126.308	131.894
ENSMUSG00000020986	Sec23a	-0.0039504	4.81678	0.887864	0.92565	29.78	26.2678	28.891	26.14	28.736	29.0369
ENSMUSG00000020988	L2hgdh	-0.117827	4.68457	0.10162	0.164924	27.6846	26.6572	24.794	25.0289	24.4788	23.3081
ENSMUSG00000020993	Trappc6b	-0.356563	4.70437	9.78912e-07	4.63139e-06	31.4309	30.1265	29.0676	22.105	24.6505	23.5045
ENSMUSG00000020994	Pnn	0.609998	6.88806	7.25353e-23	1.6998e-21	97.9754	99.9025	98.0809	146.782	155.216	149.604
ENSMUSG00000021000	Mia2	-0.177508	7.12786	0.000979933	0.00276776	151.313	147.553	143.713	128.244	133.621	129.013
ENSMUSG00000021003	Galc	0.0481419	2.28876	0.745016	0.815259	4.95274	4.92078	4.55615	5.32157	4.87516	4.77946
ENSMUSG00000021007	Spata7	-0.646092	1.77467	2.94183e-05	0.000109784	3.9368	4.10655	4.48552	2.80698	2.67791	2.61888
ENSMUSG00000021009	Ptpn21	0.508309	3.54021	6.19007e-06	2.58041e-05	9.84199	9.34595	10.3485	12.6899	13.2179	15.8442
ENSMUSG00000021012	Zc3h14	0.192553	7.08913	9.90987e-05	0.000337957	126.549	120.435	124.429	138.653	144.298	140.863
ENSMUSG00000021013	Ttc8	-1.29132	0.974654	2.19031e-11	1.86882e-10	2.79386	2.7259	2.7902	0.701745	1.20162	1.30944
ENSMUSG00000021018	Polr2h	-0.105444	4.93484	0.156418	0.235902	32.7008	33.525	34.436	34.5609	30.2466	29.5934
ENSMUSG00000021022	Ppp2r3c	-0.0551238	4.53283	0.54744	0.647848	21.3984	25.4535	25.1118	20.8184	22.7965	25.6978
ENSMUSG00000021023	Prorp	-0.0920931	4.87688	0.245418	0.342848	28.8275	31.2594	29.4914	24.9704	30.7273	28.0221
ENSMUSG00000021024	Psma6	0.119217	7.39487	0.0259614	0.0511348	160.329	156.722	170.662	186.898	172.45	171.242
ENSMUSG00000021025	Nfkbia	1.38683	7.89885	3.94255e-78	1.20947e-75	130.867	123.374	134.777	375.667	322.756	319.438
ENSMUSG00000021027	Ralgapa1	-0.29821	7.453	8.54258e-10	6.13339e-09	189.411	192.548	194.325	153.273	158.58	156.74
ENSMUSG00000021028	Mbip	-0.0799021	4.12296	0.368683	0.475172	16.5726	16.9218	17.377	16.8419	15.2778	16.3026
ENSMUSG00000021033	Gstz1	-0.632904	4.0283	2.54992e-16	3.54833e-15	20.3824	21.2054	21.6506	13.3332	14.0075	13.4873
ENSMUSG00000021036	Sptlc2	-0.000619363	5.20965	0.959846	0.977776	37.2091	37.5254	37.3675	34.9703	38.2803	38.3339
ENSMUSG00000021037	Ahsa1	0.207555	7.21707	0.00167505	0.00447101	134.613	142.419	128.773	171.577	154.392	143.449
ENSMUSG00000021038	Vipas39	-0.276978	5.23489	1.82333e-05	7.06206e-05	40.3204	40.2513	41.1113	31.637	34.7098	33.7509
ENSMUSG00000021039	Snw1	0.802305	7.14484	1.04203e-63	1.78042e-61	101.341	97.035	103.52	177.015	172.897	176.513
ENSMUSG00000021040	Slirp	-0.606217	4.90349	5.2555e-06	2.22239e-05	40.3839	36.2155	35.0365	17.4851	28.8047	26.418
ENSMUSG00000021044	Adck1	-0.364486	4.29565	6.05518e-05	0.000214465	21.1444	23.3295	22.4982	19.181	16.1704	17.2192
ENSMUSG00000021048	Mthfd1	-0.0405736	8.14877	0.413302	0.521038	281.227	302.504	272.875	278.827	278.743	275.572
ENSMUSG00000021051	Ppp2r5e	-0.00895007	6.25759	0.866043	0.910018	75.4976	72.9267	81.481	72.8645	77.11	78.2392
ENSMUSG00000021054	Sgpp1	0.0599916	5.8269	0.359018	0.465393	56.1946	56.5005	52.4487	53.8004	58.9139	58.7285
ENSMUSG00000021057	Akap5	0.307326	1.91659	0.0277161	0.0541563	2.79386	3.43393	3.46126	4.03503	3.87953	4.28842
ENSMUSG00000021061	Sptb	0.271158	1.94811	0.0871779	0.145132	3.23833	3.22152	3.77914	3.45025	3.94819	4.8122
ENSMUSG00000021065	Fut8	-0.17295	4.49856	0.0293746	0.0570173	24.7637	23.4711	22.922	19.8243	21.5949	21.2457
ENSMUSG00000021066	Atl1	0.935925	0.0935504	0.00219015	0.00569827	0.761961	0.566421	0.671061	0.994139	1.20162	1.47312
ENSMUSG00000021067	Sav1	-0.0988231	5.72095	0.0825954	0.138373	52.7023	55.0844	55.4155	48.128	51.7042	52.3777
ENSMUSG00000021068	Nin	-0.293997	6.98543	8.9822e-09	5.68943e-08	138.423	140.331	148.446	120.642	113.193	115.395
ENSMUSG00000021072	Tmx1	-0.182077	5.18961	0.0169098	0.0352889	42.2253	40.6407	37.085	31.9294	38.4176	34.6347
ENSMUSG00000021076	Actr10	0.125917	6.10316	0.0438514	0.0805205	66.1636	64.2888	65.1989	68.5371	73.5051	71.0045
ENSMUSG00000021079	Timm9	-0.0379551	5.67831	0.572549	0.670079	48.575	52.5709	51.9543	51.2274	49.7129	48.8749
ENSMUSG00000021094	Dhrs7	-0.775921	2.59819	1.79698e-05	6.97e-05	8.69905	6.90326	7.91146	4.44438	4.63484	4.55031
ENSMUSG00000021096	Ppm1a	0.244617	6.69433	3.8196e-05	0.000139986	91.0543	92.3974	99.423	121.636	104.335	110.386
ENSMUSG00000021102	Glrx5	0.208818	5.69131	0.01074	0.0235798	46.8606	51.0133	49.1641	65.6716	54.7254	50.5772
ENSMUSG00000021103	Mnat1	0.078501	5.14736	0.290103	0.392044	33.9072	35.3659	34.1535	36.7247	33.9201	38.694
ENSMUSG00000021108	Prkch	-0.00278121	7.95422	0.96718	0.982411	251.193	243.101	251.577	262.394	240.806	241.788
ENSMUSG00000021109	Hif1a	-0.567036	8.52455	5.28274e-29	1.84254e-27	442.382	423.541	439.792	284.441	307.273	289.092
ENSMUSG00000021111	Papola	-0.125959	8.51863	0.0313446	0.0603293	377.234	383.432	377.878	311.458	366.221	364.712
ENSMUSG00000021112	Pals1	-0.255886	4.75222	0.00375376	0.00924604	29.653	27.3298	31.0101	21.6371	26.2297	25.3377
ENSMUSG00000021113	Snapc1	0.0629382	4.58165	0.451486	0.557428	21.3349	24.1791	24.6174	25.9061	24.0668	23.8973
ENSMUSG00000021114	Atp6v1d	0.0290427	5.74649	0.692967	0.772322	53.3372	48.6414	55.133	55.1455	49.8846	55.3239
ENSMUSG00000021115	Vrk1	0.00890826	6.21313	0.880773	0.9212	74.4181	74.5906	77.2074	87.6596	72.8184	68.091
ENSMUSG00000021116	Eif2s1	0.302709	8.07218	2.68284e-09	1.81065e-08	239.065	240.304	225.477	279.47	301.779	287.39
ENSMUSG00000021120	Pigh	0.129625	3.40677	0.329227	0.43474	8.63555	9.20434	10.9136	8.47942	11.7759	11.0648
ENSMUSG00000021123	Rdh12	-0.383538	1.03665	0.0497199	0.0897218	2.41288	2.30109	2.18978	2.04676	1.40762	1.89869
ENSMUSG00000021124	Vti1b	0.0277188	5.27719	0.654175	0.73966	38.86	39.5787	36.5552	41.5784	38.4863	37.5155
ENSMUSG00000021127	Zfp36l1	0.42594	9.02486	6.93168e-08	3.87749e-07	466.129	429.453	498.493	540.811	655.091	676.196
ENSMUSG00000021131	Erh	0.104741	7.51513	0.0416354	0.0770548	174.108	177.538	171.191	175.846	194.972	190.622
ENSMUSG00000021133	Susd6	-0.105624	7.26882	0.0594537	0.104479	157.535	156.155	168.507	140.934	152.332	154.514
ENSMUSG00000021134	Srsf5	-0.0489057	8.1775	0.430991	0.53816	303.832	294.468	308.441	318.358	277.747	281.17
ENSMUSG00000021136	Smoc1	-1.55774	-0.0583073	0.0107091	0.0235196	0.444477	1.62846	1.3068	0.818702	0.308989	0.130944
ENSMUSG00000021139	Gm20498	0.327391	1.51338	0.0364202	0.0686783	2.60337	2.51349	2.71956	3.21633	3.22722	3.37181
ENSMUSG00000021140	Pcnx	0.145122	6.36641	0.0158683	0.0333942	74.1007	78.9449	79.2206	88.0105	82.6718	86.8487
ENSMUSG00000021143	Pacs2	-0.508332	5.70352	3.58402e-16	4.92639e-15	60.8298	64.7844	59.7951	42.5141	44.7348	43.0479
ENSMUSG00000021144	Mta1	-0.84019	7.35066	7.55269e-63	1.22827e-60	204.586	221.081	211.066	120.174	117.347	118.603
ENSMUSG00000021147	Wdr37	-0.149508	5.86429	0.0136739	0.0292411	66.862	57.1023	62.6913	54.8531	55.7897	56.8298
ENSMUSG00000021148	Gm9745	4.41451	-0.0938465	1.23271e-17	1.9461e-16	0.0634967	0.0354013	0.070638	1.81284	0.926967	1.24397
ENSMUSG00000021149	Gtpbp4	0.502974	7.84107	1.29789e-29	4.70938e-28	186.172	187.733	189.981	261.108	268.683	269.221
ENSMUSG00000021156	Zmynd11	-0.413428	6.57889	6.24267e-08	3.51831e-07	111.564	110.912	115.387	70.5839	90.3621	91.8574
ENSMUSG00000021171	Esyt2	-0.214074	7.31524	0.000123253	0.000413744	176.521	167.625	164.163	142.922	146.564	148.065
ENSMUSG00000021175	Cdca7l	-1.11429	5.94208	3.80556e-67	7.33822e-65	82.8632	85.3172	83.7767	42.748	37.2504	37.1227
ENSMUSG00000021176	Efcab11	0.31669	1.04547	0.159442	0.2399	1.26993	2.23028	1.73063	2.16371	2.26592	2.25879
ENSMUSG00000021177	Tdp1	-0.462588	5.26843	1.44984e-11	1.26014e-10	43.6222	46.6943	41.1113	30.4674	33.0275	31.6558
ENSMUSG00000021178	Psmc1	-0.0536851	7.13849	0.332154	0.437705	143.566	146.278	142.336	147.6	135.303	134.251
ENSMUSG00000021179	Nrde2	0.157393	5.10523	0.0223251	0.0449231	30.0974	31.755	34.2595	36.7247	35.6024	35.4859
ENSMUSG00000021180	Rps6ka5	0.0589011	3.38548	0.61279	0.704312	10.7309	10.3018	9.60677	10.2338	10.437	10.9666
ENSMUSG00000021182	Ccdc88c	0.161938	7.78475	0.000512169	0.00153669	203.443	204.69	209.866	235.085	222.747	234.095
ENSMUSG00000021185	Dglucy	1.03234	5.19996	5.60439e-25	1.50994e-23	22.9858	20.4266	25.8182	43.7421	48.374	49.2678
ENSMUSG00000021188	Trip11	-0.0985524	6.91077	0.0446922	0.0818639	122.93	121.497	124.853	111.051	112.953	120.436
ENSMUSG00000021189	Atxn3	-0.120936	5.94109	0.0205912	0.0418584	64.2587	61.4567	63.3976	57.0753	57.678	58.7612
ENSMUSG00000021190	Lgmn	-0.409463	0.866585	0.075827	0.128614	2.15889	2.44269	1.69531	1.81284	1.57928	1.40765
ENSMUSG00000021192	Golga5	0.143645	5.4812	0.0211505	0.0428341	42.5428	41.7381	45.0318	45.2626	49.0606	48.2529
ENSMUSG00000021193	Pitrm1	-0.244944	7.45211	1.14557e-05	4.58024e-05	185.982	194.884	176.63	151.285	165.172	153.63
ENSMUSG00000021196	Pfkp	-0.332909	8.34667	6.50825e-09	4.19925e-08	359.645	373.378	334.118	290.873	282.313	274.263
ENSMUSG00000021200	Asb2	1.38605	0.570712	2.59912e-06	1.15215e-05	0.317484	0.778829	0.70638	1.6374	1.95693	1.44039
ENSMUSG00000021211	Akr1c12	-1.0688	-0.0593497	0.000332233	0.00103736	1.52392	1.06204	1.3068	0.701745	0.720975	0.425569
ENSMUSG00000021213	Akr1c13	-1.19995	1.35643	0.000134327	0.000448021	3.55582	3.04451	4.4502	2.69002	1.47628	0.851137
ENSMUSG00000021214	Akr1c18	0.31355	3.46529	0.103574	0.167651	9.08003	9.31054	12.7148	17.836	11.2266	10.0827
ENSMUSG00000021215	Net1	0.200697	6.40991	0.00902014	0.0202451	77.1485	77.9891	72.6159	77.2504	94.6193	89.1075
ENSMUSG00000021218	Gdi2	-0.159071	8.24272	0.000293157	0.000925839	318.626	309.655	312.997	284.499	276.717	281.726
ENSMUSG00000021222	Dcaf4	0.178816	4.41293	0.0106573	0.0234211	19.1125	18.2671	18.5778	21.3447	21.1143	20.7874
ENSMUSG00000021224	Numb	-0.229206	5.08922	0.000262935	0.000838236	38.4155	35.8615	35.6369	28.5376	32.5812	31.7212
ENSMUSG00000021226	Acot2	0.142203	4.4385	0.0889497	0.147517	19.938	20.0725	22.1097	23.8593	22.2472	22.817
ENSMUSG00000021234	Fam161b	-0.39429	0.0244481	0.16287	0.244161	1.01595	0.920434	0.918295	0.584787	0.755307	0.752929
ENSMUSG00000021235	Coq6	0.093282	4.26106	0.282985	0.384357	17.9061	18.6211	18.2599	22.3974	18.3677	18.2995
ENSMUSG00000021236	Entpd5	-0.778338	4.84745	1.61492e-17	2.52293e-16	41.1459	37.8086	33.6237	21.9295	22.3502	21.1148
ENSMUSG00000021238	Aldh6a1	-0.490078	2.52812	0.000768942	0.00222443	6.28617	6.97406	7.9821	4.32743	4.87516	5.85975
ENSMUSG00000021240	Abcd4	-0.421196	3.53027	2.02462e-06	9.10641e-06	13.0168	12.7445	14.3042	10.2923	10.025	9.78808
ENSMUSG00000021241	Isca2	-0.00287025	4.50004	0.984787	0.995332	21.3349	21.9488	22.3569	21.5202	21.6979	22.3587
ENSMUSG00000021242	Npc2	0.121331	7.56576	0.0791253	0.133354	181.664	178.246	175.006	201.752	190.681	189.542
ENSMUSG00000021243	Fcf1	0.348284	6.54885	1.2942e-09	9.08906e-09	78.0375	82.3434	79.044	101.812	100.147	103.151
ENSMUSG00000021244	Ylpm1	0.00599115	7.84281	0.928799	0.956267	223.254	232.941	230.563	209.295	231.948	247.746
ENSMUSG00000021245	Mlh3	-0.511789	4.67741	1.45296e-13	1.54062e-12	32.1928	30.1265	29.8446	20.643	22.6592	20.8856
ENSMUSG00000021248	Tmed10	-0.2839	7.13358	9.59663e-07	4.55148e-06	155.44	156.049	145.974	116.724	126.445	131.73
ENSMUSG00000021250	Fos	0.641589	3.59263	2.22341e-12	2.1046e-11	9.08003	9.31054	10.9136	16.2571	15.0375	15.0258
ENSMUSG00000021252	Erg28	-0.0938864	5.6281	0.171086	0.254442	48.702	53.456	48.1751	44.7362	46.726	49.2678
ENSMUSG00000021254	Gpatch2l	0.165823	5.45477	0.00738594	0.0169521	41.3364	40.2867	41.959	45.321	47.1037	46.0269
ENSMUSG00000021257	Angel1	0.324796	3.95478	0.000113109	0.000382165	13.9693	13.8773	13.7038	17.6021	16.2734	18.1685
ENSMUSG00000021258	Ccnk	0.0663787	6.65373	0.47356	0.578839	95.1816	97.1412	97.6218	85.4375	106.018	111.564
ENSMUSG00000021262	Evl	-0.855127	8.18238	6.29047e-30	2.33266e-28	402.061	357.872	398.116	192.98	215.503	230.953
ENSMUSG00000021264	Yy1	0.184029	7.18478	9.94246e-05	0.000338726	133.724	135.41	141.735	152.396	153.842	160.636
ENSMUSG00000021265	Slc25a29	-0.0744518	1.88985	0.590197	0.685112	4.06379	3.71714	3.56722	3.50872	3.50188	3.6337
ENSMUSG00000021266	Wars	-0.159051	7.07477	0.0116478	0.0253953	139.629	151.411	135.378	123.273	133.483	125.052
[truncated: 11,412 more rows]

## Sheet: Table S2_Rnmt_RNAseq
Table S2: RNAseq analysis of activated Rnmt cKO CD4 T cells						Counts per Million
Ensembl Gene ID	MGI symbol	logFC	logCPM	PValue	FDR	Rnmt con1	Rnmt con2	Rnmt con3	Rnmt cko1	Rnmt cko2	Rnmt cko3
ENSMUSG00000000001	Gnai3	0.181798	7.38641	0.0010432	0.00292018	156.576	151.412	155.673	174.061	172.102	179.351
ENSMUSG00000000028	Cdc45	-0.0427218	6.07202	0.668002	0.753148	70.0432	74.4835	70.8914	66.4951	75.4616	67.8437
ENSMUSG00000000037	Scml2	0.0593154	0.585457	0.940831	0.96375	1.57047	0.978207	1.82624	1.62978	1.2402	1.6065
ENSMUSG00000000056	Narf	-0.112598	4.56846	0.238119	0.333347	26.0699	25.084	23.0217	24.08	22.7052	21.5848
ENSMUSG00000000078	Klf6	1.27568	5.92307	7.23484e-41	5.03381e-39	31.1739	35.7045	37.4103	80.3075	80.6132	91.9
ENSMUSG00000000085	Scmh1	0.215095	4.65112	0.00401113	0.00981016	22.5363	24.7347	23.2984	27.7878	26.1397	27.5576
ENSMUSG00000000088	Cox5a	-0.0584127	6.09578	0.369485	0.475798	68.1586	65.3302	65.1359	65.2728	61.1515	63.6421
ENSMUSG00000000125	Wnt3	2.01742	-0.0404843	8.99357e-08	4.86164e-07	0.471142	0.209616	0.387384	1.62978	1.1448	1.44173
ENSMUSG00000000131	Xpo6	-0.087475	8.71164	0.0984316	0.160598	447.114	436.979	430.384	406.794	440.367	391.574
ENSMUSG00000000134	Tfe3	0.161126	5.74735	0.00965253	0.0215248	49.1559	51.9148	50.2493	55.4941	54.3781	58.7814
ENSMUSG00000000142	Axin2	0.496444	4.41132	9.31089e-10	6.52536e-09	17.5893	17.6077	17.9304	23.0207	27.0937	25.704
ENSMUSG00000000148	Brat1	0.114963	5.18985	0.150458	0.228781	35.5713	33.6084	36.2481	39.3185	37.1107	37.5674
ENSMUSG00000000149	Gna12	-0.243879	5.17086	0.00104413	0.00292218	38.4766	38.4296	37.853	31.9845	32.9131	32.1712
ENSMUSG00000000167	Pih1d2	0.479811	0.628296	0.0790571	0.133406	1.41343	1.25769	1.10681	1.8335	1.7172	1.64769
ENSMUSG00000000168	Dlat	0.00884976	6.33573	0.932022	0.958729	80.5654	82.7982	78.8051	80.1445	76.6064	85.7623
ENSMUSG00000000171	Sdhd	0.0780746	6.6048	0.192485	0.280792	94.7782	91.8816	97.5655	103.654	95.6864	100.015
ENSMUSG00000000184	Ccnd2	0.273658	11.4955	7.80986e-08	4.24557e-07	2550.22	2670.43	2781.2	3316.52	3145.54	3211.06
ENSMUSG00000000194	Gpr107	0.340496	5.93019	1.92964e-09	1.30036e-08	57.0868	54.2206	52.795	69.388	70.1191	68.132
ENSMUSG00000000223	Drp2	0.658546	0.0563443	0.0604696	0.106598	0.863761	0.558975	0.774769	1.18159	0.858602	1.27696
ENSMUSG00000000244	Tspan32	-0.401	6.39554	1.3471e-10	1.04621e-09	104.672	90.9034	92.0868	73.2587	73.9352	70.6036
ENSMUSG00000000247	Lhx2	1.42157	1.25899	2.9134e-08	1.68777e-07	0.863761	1.53718	1.38352	2.97435	4.00681	3.54254
ENSMUSG00000000275	Trim25	0.0652485	6.6186	0.249336	0.345999	96.8983	93.0694	100.056	103.776	100.456	99.2734
ENSMUSG00000000276	Dgke	-0.0733674	5.14236	0.261833	0.359754	37.6914	38.4994	36.2481	34.7958	33.9625	37.4026
ENSMUSG00000000278	Scpep1	-1.01339	2.81932	6.6919e-15	8.02196e-14	8.79466	9.50258	9.02052	4.35967	4.77001	4.53115
ENSMUSG00000000282	Mnt	0.21843	5.63828	0.00226823	0.00588553	40.9894	43.111	49.5299	52.9679	50.9437	51.9846
ENSMUSG00000000290	Itgb2	-0.287712	7.55057	3.74991e-08	2.13751e-07	220.416	204.236	203.045	170.312	179.734	165.016
ENSMUSG00000000295	Hddc2	-0.272468	4.64417	0.00148653	0.00401866	29.6035	26.3417	26.7849	21.3094	24.327	23.2324
ENSMUSG00000000301	Pemt	-0.283502	1.36962	0.183752	0.270667	2.19866	2.725	2.60101	1.8335	2.0034	2.34796
ENSMUSG00000000317	Bcl6b	0.324208	0.125716	0.333745	0.437566	0.785237	1.04808	1.05147	0.977869	1.7172	1.15338
ENSMUSG00000000326	Comt	-0.335653	5.3233	8.67185e-06	3.56108e-05	42.9525	42.2725	45.7667	34.1439	34.8211	35.0546
ENSMUSG00000000339	Rtca	-0.169544	5.28923	0.0182768	0.0376296	44.4444	40.8751	38.0744	34.7551	35.1073	39.0503
ENSMUSG00000000340	Dbt	0.359113	4.85361	3.97244e-07	1.96267e-06	25.1276	26.2718	24.9033	31.9437	32.6269	33.2422
ENSMUSG00000000346	Dazap2	0.262974	7.53855	0.0166862	0.034747	146.525	172.933	180.853	207.512	194.044	198.917
ENSMUSG00000000355	Mcts1	0.121277	5.50151	0.0921697	0.151739	43.8162	39.268	40.122	42.9855	45.6967	45.3939
ENSMUSG00000000374	Trappc10	0.0863688	6.89094	0.163725	0.245197	122.104	119.691	110.46	124.393	126.214	123.165
ENSMUSG00000000378	Ccm2	-0.618397	6.2858	3.57249e-27	1.11366e-25	94.8567	90.554	95.3519	62.2577	60.5791	59.976
ENSMUSG00000000384	Tbrg4	-0.00418874	7.39305	0.952742	0.972262	163.486	170.557	174.876	170.638	170.671	166.664
ENSMUSG00000000386	Mx1	1.90528	0.438425	2.99773e-08	1.73365e-07	0.706714	0.209616	0.664088	2.56691	1.3356	1.85365
ENSMUSG00000000392	Fap	0.95787	0.496837	0.00176581	0.00469839	0.706714	0.978207	0.664088	1.4668	1.3356	1.64769
ENSMUSG00000000399	Ndufa9	-0.175504	6.05289	0.00509884	0.0121744	70.1217	67.7059	65.5787	61.8095	55.8091	61.2117
ENSMUSG00000000409	Lck	-0.735354	8.17987	5.96418e-54	7.25265e-52	366.941	358.862	364.418	212.687	223.618	219.266
ENSMUSG00000000420	Galnt1	-0.35596	6.85303	1.43815e-13	1.52491e-12	131.449	131.08	126.896	101.739	101.029	101.209
ENSMUSG00000000439	Mkrn2	0.356266	5.12751	2.19365e-07	1.12244e-06	31.4095	33.9578	31.9315	41.5594	41.2129	41.6866
ENSMUSG00000000441	Raf1	0.077137	7.16052	0.149868	0.227985	146.839	139.953	138.518	156.581	144.817	146.15
ENSMUSG00000000486	Septin1	-0.105121	7.49589	0.0502226	0.0907503	168.905	182.366	191.091	170.516	169.526	165.016
ENSMUSG00000000489	Pdgfb	2.43399	3.8582	2.07876e-41	1.46906e-39	5.33961	6.07886	3.76316	20.9834	29.2879	31.2649
ENSMUSG00000000530	Acvrl1	0.520419	1.52174	0.0123994	0.0267873	2.59128	2.2359	2.32431	2.89286	3.43441	3.91327
ENSMUSG00000000531	Tamalin	0.323277	3.21511	0.00636241	0.0148132	7.06714	7.54617	9.35257	10.2269	9.92162	10.1333
ENSMUSG00000000532	Acvr1b	-0.906011	4.84799	1.99486e-26	5.90497e-25	37.7699	35.7045	35.9714	20.902	20.511	17.3008
ENSMUSG00000000538	Tom1l2	-0.454116	4.22423	1.98362e-06	8.98485e-06	20.9658	20.4725	21.6382	15.1977	16.7904	14.6644
ENSMUSG00000000555	Itga5	0.234804	3.87016	0.0648104	0.112772	13.4276	13.7648	13.5031	15.4422	15.6456	16.7241
ENSMUSG00000000561	Wdr77	-0.053817	5.55441	0.608072	0.702358	54.9666	45.0674	45.2133	45.145	45.7921	48.6481
ENSMUSG00000000563	Atp5pb	-0.0912848	7.27577	0.0739639	0.126168	154.77	158.889	161.152	150.47	144.913	149.899
ENSMUSG00000000568	Hnrnpd	0.0317911	8.15636	0.674957	0.758897	251.904	271.941	285.281	274.537	262.732	289.623
ENSMUSG00000000581	C1d	-0.00721551	5.06741	0.901565	0.936612	34.3934	32.6302	30.8801	30.3547	31.1005	35.3842
ENSMUSG00000000594	Gm2a	-0.335811	4.9302	0.000198538	0.000644352	31.2524	32.4206	33.6471	22.7355	27.8569	27.2693
ENSMUSG00000000600	Krit1	0.00016006	6.69094	0.99249	1	104.044	105.646	105.147	108.177	102.46	103.805
ENSMUSG00000000605	Clcn4	-0.305785	5.84137	3.69258e-06	1.60523e-05	65.0177	63.1642	59.7679	47.3044	52.6609	52.3966
ENSMUSG00000000627	Sema4f	-0.85769	3.14448	1.50486e-07	7.90067e-07	13.349	11.2494	10.3487	5.41902	8.10902	6.22003
ENSMUSG00000000628	Hk2	-0.16176	7.04178	0.0432697	0.0797025	127.601	139.185	149.862	126.879	112.954	131.98
ENSMUSG00000000631	Myo18a	-0.562751	5.36543	6.41585e-12	5.68996e-11	49.0773	53.7315	47.9803	31.9845	36.1567	34.4367
ENSMUSG00000000682	Cd52	-0.205257	8.43897	0.0228616	0.0458386	334.511	372.487	388.325	303.343	339.72	307.912
ENSMUSG00000000686	Abhd15	-0.281626	0.872343	0.26793	0.36675	1.72752	2.16603	1.93692	1.42606	1.6218	1.77127
ENSMUSG00000000708	Kat2b	0.273013	5.45236	0.000152157	0.000504994	38.8693	39.3379	40.1773	47.7119	47.6047	47.8242
ENSMUSG00000000711	Rab5b	-0.747199	5.55352	5.89708e-29	2.15132e-27	59.4425	58.2033	55.894	33.1661	35.3935	35.0134
ENSMUSG00000000732	Icosl	3.32077	-0.586882	2.48692e-06	1.10897e-05	0	0.0698719	0.166022	0.366701	1.5264	1.071
ENSMUSG00000000738	Spg7	-0.0904703	5.05328	0.283617	0.384132	34.0008	30.2545	35.0306	31.4548	28.1431	32.995
ENSMUSG00000000740	Rpl13	-0.384509	10.0774	2.73442e-10	2.0437e-09	1109.7	1143.17	1244.56	923.068	850.207	905.324
ENSMUSG00000000743	Chmp1a	0.0430566	6.15552	0.580118	0.677549	73.4197	69.5924	67.7923	71.2622	74.3168	71.7157
ENSMUSG00000000751	Rpa1	-0.100204	7.79632	0.0838803	0.140286	220.652	234.909	228.834	204.13	224.095	211.522
ENSMUSG00000000753	Serpinf1	1.79108	0.675885	7.5636e-10	5.38468e-09	0.314095	0.838463	0.608747	2.03723	1.908	2.22438
ENSMUSG00000000759	Tubgcp3	0.0842382	6.48423	0.143501	0.219935	90.4594	86.9207	86.0547	88.7009	95.2094	95.6073
ENSMUSG00000000776	Polr3d	0.472658	5.68615	9.4208e-09	5.8171e-08	37.7699	45.5565	48.1464	60.0575	59.9113	62.983
ENSMUSG00000000782	Tcf7	0.337783	8.65512	0.000290598	0.000917541	320.534	346.006	375.21	469.01	413.56	433.878
ENSMUSG00000000787	Ddx3x	-0.290626	9.13211	2.11721e-07	1.08704e-06	579.034	628.568	628.504	500.384	486.159	514.203
ENSMUSG00000000791	Il12rb1	0.0715522	6.91862	0.583832	0.680767	103.18	114.869	137.023	130.016	119.059	124.154
ENSMUSG00000000804	Usp32	-0.177054	5.88851	0.00560854	0.0132396	64.625	62.3257	61.4281	54.3532	52.9471	58.493
ENSMUSG00000000811	Txnrd3	0.00935452	4.27882	0.91558	0.947084	18.2175	17.6776	20.5867	18.335	18.5076	20.1018
ENSMUSG00000000817	Fasl	0.735826	4.79169	1.01967e-11	8.88537e-11	21.6726	21.3109	19.3139	28.9694	41.1175	34.6015
ENSMUSG00000000823	Zfp512b	-0.333962	6.48068	1.48226e-10	1.1446e-09	101.767	96.6329	100.222	81.4483	78.8006	76.5764
ENSMUSG00000000826	Dnajc5	0.065434	7.49889	0.144809	0.221696	176.443	178.173	180.134	188.566	185.076	185.818
ENSMUSG00000000827	Tpd52l2	0.759672	6.38922	1.2597e-37	7.49052e-36	59.9921	66.1687	64.9146	110.499	102.746	109.736
ENSMUSG00000000838	Fmr1	0.0587796	7.01862	0.261324	0.3592	128.622	132.617	124.627	131.564	132.606	137.253
ENSMUSG00000000876	Pxmp4	-1.03007	2.80963	3.55166e-12	3.23484e-11	7.38123	9.57245	10.3487	4.64488	4.38841	4.40757
ENSMUSG00000000881	Dlg3	-0.280896	3.50567	0.00582696	0.0136906	12.7994	12.2975	12.3963	10.7158	10.017	9.96853
ENSMUSG00000000884	Gnb1l	0.049017	3.56778	0.696377	0.776578	10.9148	11.1795	11.5662	12.753	11.1618	10.7924
ENSMUSG00000000902	Smarcb1	0.159945	6.79142	0.0166144	0.034619	112.053	102.362	104.372	115.755	123.352	117.439
ENSMUSG00000000915	Hip1r	-0.417871	4.45551	9.19155e-08	4.96072e-07	24.735	24.0359	24.1839	18.9462	16.8858	18.1658
ENSMUSG00000000916	Nsun5	-0.0065055	5.59085	0.975646	0.989426	48.4491	46.3251	50.4707	46.2451	50.4667	48.6481
ENSMUSG00000000934	Top1mt	-0.754727	4.37767	2.95013e-17	4.4443e-16	26.6981	23.8962	25.7334	15.2792	16.7904	13.8406
ENSMUSG00000000959	Oxa1l	-0.255501	5.90599	0.000502767	0.00150773	61.5626	64.4219	69.0651	56.1052	50.9437	55.8567
ENSMUSG00000000976	Heatr6	-0.00340241	6.01316	0.999208	1	65.2532	66.029	66.2981	61.4428	70.9777	65.7841
ENSMUSG00000000982	Ccl3	2.29247	3.37342	9.1989e-24	2.25758e-22	3.92619	4.05257	2.76703	15.4014	18.5076	18.4541
ENSMUSG00000001016	Ilf2	0.0195824	6.97879	0.783819	0.847484	131.292	131.359	121.251	131.646	126.405	130.374
ENSMUSG00000001017	Chtop	0.0696892	7.74332	0.153211	0.232391	205.418	205.773	208.413	219.695	220.184	210.946
ENSMUSG00000001018	Snapin	-0.319757	4.36792	0.0320672	0.0615358	21.437	25.7129	22.6897	20.4945	18.2214	17.1772
ENSMUSG00000001029	Icam2	-0.649159	4.5721	1.21837e-16	1.72748e-15	27.7974	27.1103	29.1645	17.8461	18.126	17.8363
ENSMUSG00000001034	Mapk7	-0.0339364	4.27104	0.76972	0.836528	17.5108	18.7257	20.5314	19.1499	19.08	17.7127
ENSMUSG00000001039	B9d1	-0.362914	0.600401	0.153237	0.232403	1.57047	1.95641	1.71556	1.30383	1.0494	1.56531
ENSMUSG00000001052	Sec24b	0.0567039	7.19808	0.439922	0.546289	131.37	147.36	153.681	147.292	155.025	148.292
ENSMUSG00000001053	N4bp3	0.517852	3.6367	0.000138539	0.00046256	10.4437	10.9	9.90597	16.3793	14.0238	14.0466
ENSMUSG00000001054	Rmnd5b	-0.243077	4.71386	0.00275026	0.00701227	27.8759	28.7174	27.8363	24.1208	22.6098	24.1799
ENSMUSG00000001056	Nhp2	0.222499	7.40843	2.11782e-05	8.15122e-05	151.472	156.932	160.82	178.502	181.451	187.754
ENSMUSG00000001062	Vps9d1	0.168153	4.39203	0.0615209	0.108098	20.5732	19.4943	18.7051	21.7576	20.7018	22.9029
ENSMUSG00000001065	Zfp276	0.118743	4.69806	0.22932	0.323072	27.1692	22.0097	25.0693	26.5247	28.7155	25.7452
ENSMUSG00000001082	Mfsd10	0.0260272	4.97049	0.709166	0.788105	29.6035	28.0885	32.651	30.6806	31.3867	30.4411
ENSMUSG00000001089	Luzp1	0.0163288	4.526	0.892165	0.92999	22.8504	24.8045	21.2508	23.3466	23.0868	23.0677
ENSMUSG00000001098	Kctd10	0.00171926	6.23033	0.974097	0.988229	74.9116	77.9072	73.5477	73.9921	76.8926	75.9586
ENSMUSG00000001100	Poldip2	0.0905159	6.02205	0.155484	0.235072	59.4425	63.3738	64.0291	68.4101	63.5365	66.5667
ENSMUSG00000001105	Ift20	-0.0804695	4.20638	0.515161	0.618211	17.5893	18.7257	18.0964	17.2349	19.08	15.7354
ENSMUSG00000001120	Pcbp3	-0.130112	2.94108	0.343375	0.447642	6.98861	7.40642	7.85837	6.11168	7.25041	7.29103
ENSMUSG00000001123	Lgals9	-0.0868614	5.06215	0.284883	0.385538	33.137	32.0013	35.584	35.2848	29.9557	29.2877
ENSMUSG00000001127	Araf	-0.142196	6.46182	0.00595949	0.0139801	94.2285	91.7418	88.711	84.7894	81.4718	81.9314
ENSMUSG00000001128	Cfp	-0.512014	1.74304	0.00395412	0.00968828	3.69062	3.70321	3.87384	2.32244	2.2896	3.13061
ENSMUSG00000001134	Uxt	0.0591657	4.08334	0.620054	0.712843	14.3698	16.2103	18.3731	18.1313	17.172	15.9826
ENSMUSG00000001138	Cnnm3	-0.0392802	5.88614	0.541173	0.643097	62.6619	58.4828	58.8271	57.9387	58.2895	58.699
ENSMUSG00000001143	Lman2l	-0.0404517	4.23709	0.641042	0.73044	21.3585	18.6558	16.4362	19.7611	15.5502	18.5365
ENSMUSG00000001150	Mcm3ap	0.0393646	7.1585	0.398821	0.505188	143.149	140.443	141.783	146.884	146.535	143.843
ENSMUSG00000001151	Pcnt	0.027531	7.03019	0.62171	0.714199	127.758	122.975	128.446	130.912	126.596	128.643
ENSMUSG00000001156	Mxd1	0.575863	4.82341	8.28074e-05	0.000287261	21.437	23.5468	22.5236	41.6409	25.7581	32.4595
ENSMUSG00000001157	Gmcl1	-0.0614953	5.03003	0.352544	0.457121	32.8229	33.6783	32.2636	32.2697	30.9097	31.1414
ENSMUSG00000001158	Snrnp27	0.388051	4.6628	2.75342e-05	0.000104106	19.788	22.2193	24.4606	30.0695	27.6661	29.3289
ENSMUSG00000001166	Oas1c	-0.603953	1.95885	0.00452155	0.0109249	5.49666	4.82116	3.8185	3.7485	3.05281	2.38915
ENSMUSG00000001173	Ocrl	-0.782803	4.22779	1.06211e-16	1.5219e-15	24.8135	25.9924	23.077	14.2198	15.8364	13.3875
ENSMUSG00000001175	Calm1	-0.106012	8.82813	0.0240016	0.0477868	469.022	482.745	465.913	432.789	436.551	447.636
ENSMUSG00000001211	Agpat3	-0.0784575	7.12823	0.184116	0.271103	144.091	142.189	152.906	144.684	139.952	131.774
ENSMUSG00000001228	Uhrf1	-0.079486	8.52593	0.266646	0.365326	349.352	387.649	386.278	352.481	360.04	351.041
ENSMUSG00000001229	Dpp9	0.141313	6.88667	0.00999419	0.0221951	110.247	118.153	111.788	126.756	121.444	126.337
ENSMUSG00000001248	Gramd1a	-0.557398	6.85959	3.92187e-20	7.41421e-19	142.442	136.041	131.268	89.1898	96.6404	93.0945
ENSMUSG00000001270	Ckb	-0.2873	4.54215	0.0116327	0.0253255	24.5779	24.4552	23.6305	18.7832	22.7052	18.7425
ENSMUSG00000001280	Sp1	0.666745	8.22248	4.73219e-24	1.1917e-22	226.148	236.726	240.732	380.473	366.718	369.865
ENSMUSG00000001281	Itgb7	-0.680146	6.07643	1.3389e-14	1.56607e-13	82.9211	76.9989	78.141	48.0378	52.1839	48.7305
ENSMUSG00000001285	Myg1	-0.419815	5.48581	7.35519e-08	4.01295e-07	52.5324	52.1244	52.6289	38.7888	41.5945	37.8145
ENSMUSG00000001288	Rarg	0.687217	3.49579	3.43218e-07	1.71266e-06	8.16647	10.2013	7.02826	13.8531	14.787	12.3577
ENSMUSG00000001289	Pfdn5	-0.124614	6.32157	0.0748375	0.127373	78.2096	77.0687	87.6596	75.1329	68.9743	78.1417
ENSMUSG00000001300	Efnb2	0.158814	1.1442	0.500937	0.605039	1.96309	2.44552	1.93692	2.48542	2.57581	2.10081
ENSMUSG00000001305	Rrp15	0.0312159	6.28588	0.656086	0.74319	80.958	72.8764	76.8681	75.9071	75.1754	83.8263
ENSMUSG00000001323	Srr	-0.198609	2.05663	0.310116	0.412745	4.24028	5.10065	4.42725	4.19669	4.29301	3.62492
ENSMUSG00000001348	Acp5	-0.276387	3.74312	0.0365158	0.0690419	14.5269	15.3718	14.8313	11.6529	14.5008	11.4515
ENSMUSG00000001366	Fbxo9	0.0360406	4.48285	0.761394	0.82955	22.9289	19.5641	22.6343	22.328	20.3202	23.562
ENSMUSG00000001376	Vps50	-0.0288953	5.7469	0.646438	0.734985	52.4539	58.0636	50.194	53.2939	51.1345	52.5201
ENSMUSG00000001380	Hars	-0.132762	6.49785	0.0140875	0.0299687	92.8936	89.0168	95.2412	83.6485	84.2384	85.062
ENSMUSG00000001383	Zmat2	-0.0341121	6.03034	0.587849	0.684353	62.4264	62.5354	67.0175	60.1797	60.4837	66.6079
ENSMUSG00000001403	Ube2c	0.505086	2.40715	0.00287903	0.00729447	4.55438	4.96091	3.76316	6.51913	5.62861	6.30242
ENSMUSG00000001415	Smg5	0.254973	7.57568	9.86088e-08	5.30076e-07	172.203	180.549	174.655	208.001	207.209	213.829
ENSMUSG00000001416	Cct3	-0.0123927	8.76385	0.809803	0.867173	435.1	411.615	444.109	435.478	411.938	431.654
ENSMUSG00000001418	Glmp	-0.361399	4.92644	1.10976e-06	5.21027e-06	36.8276	35.2853	32.2636	25.9543	28.7155	26.8986
ENSMUSG00000001419	Mef2d	0.0489667	7.2962	0.37069	0.477122	142.206	148.618	158.606	156.948	151.877	156.242
ENSMUSG00000001420	Tmem79	0.286164	1.92667	0.116947	0.186128	2.90538	3.42372	3.59714	4.76711	3.91141	3.46015
ENSMUSG00000001424	Snd1	-0.403787	8.68405	2.16277e-15	2.72832e-14	475.304	464.299	473.937	360.711	362.235	345.974
ENSMUSG00000001436	Slc19a1	-0.528452	6.81519	3.67086e-17	5.48719e-16	130.506	127.446	135.419	97.3387	89.7716	85.5152
ENSMUSG00000001440	Kpnb1	-0.114763	9.90968	0.0188544	0.0386598	1010.29	995.465	1028.23	919.238	929.675	953.066
ENSMUSG00000001441	Npepps	0.0946769	6.93056	0.0922309	0.151803	117.864	128.355	119.646	131.523	123.543	134.452
ENSMUSG00000001444	Tbx21	0.635634	5.67623	0.081222	0.136513	25.4417	34.377	68.5117	76.6812	56.6677	66.1548
ENSMUSG00000001445	Mrpl10	-0.439106	5.70548	1.94196e-10	1.48094e-09	67.5304	58.8322	60.8747	45.8784	48.3679	44.2817
ENSMUSG00000001467	Cyp51	0.0632382	7.47002	0.245969	0.342312	168.433	184.043	169.951	176.668	185.172	184.377
ENSMUSG00000001472	Tcf25	-0.27624	7.86188	1.34634e-08	8.17496e-08	254.652	251.679	257.002	208.082	205.587	216.095
ENSMUSG00000001473	Tubb6	2.08221	1.90955	8.46077e-20	1.56016e-18	1.80605	1.88654	0.774769	5.29679	5.72401	7.16746
ENSMUSG00000001482	Def8	-0.198968	4.97261	0.0109772	0.0241006	31.4095	36.6129	34.8093	28.6434	31.1959	30.3587
ENSMUSG00000001507	Itga3	-0.126783	3.19055	0.329844	0.43335	11.4645	8.38463	9.18655	7.90444	9.06302	9.55661
ENSMUSG00000001517	Foxm1	0.356621	4.53795	0.00238272	0.00615304	21.5155	19.634	20.476	24.2837	29.5741	25.6216
ENSMUSG00000001518	Itfg2	-0.0047224	5.56488	0.969016	0.984478	44.1303	53.5219	47.3162	48.5268	48.8449	47.3711
ENSMUSG00000001521	Tulp3	-0.5217	3.80355	1.75873e-06	8.0282e-06	14.3698	17.1186	17.543	12.0196	11.8296	10.6276
ENSMUSG00000001524	Gtf2h4	-0.0759209	5.11396	0.292773	0.39426	37.4558	32.9795	36.4695	34.1439	32.9131	34.066
ENSMUSG00000001525	Tubb5	-0.667883	10.77	3.59454e-37	2.07347e-35	2107.58	2192.79	2194.7	1351.21	1401.14	1336.73
ENSMUSG00000001542	Ell2	0.259172	2.95661	0.112595	0.18003	6.51747	7.26668	7.91371	8.88231	6.67801	9.92734
ENSMUSG00000001569	Nom1	0.0208742	6.87117	0.749853	0.820921	116.529	110.887	115.828	119.626	112.572	115.503
ENSMUSG00000001576	Ergic1	-0.0813306	6.61752	0.292788	0.39426	91.9513	101.105	98.0636	93.1013	91.6796	90.4994
ENSMUSG00000001588	Acap1	-1.51359	6.40509	7.43419e-89	3.04081e-86	133.019	120.529	120.034	40.2964	45.6967	45.2291
ENSMUSG00000001627	Ifrd1	0.613084	6.42124	1.81555e-20	3.52608e-19	67.8445	65.5399	69.2311	104.306	96.3542	108.294
ENSMUSG00000001630	Stk38l	0.16897	4.35881	0.0636961	0.11111	20.8873	19.8436	17.6537	21.8798	23.4684	20.5138
ENSMUSG00000001632	Brpf1	0.208619	6.75464	0.000401116	0.0012281	95.7204	103.55	101.716	118.078	112.191	117.151
ENSMUSG00000001642	Akr1b3	0.155818	6.86968	0.00397221	0.00972906	108.755	110.957	111.733	126.064	115.53	126.337
ENSMUSG00000001665	Gstt3	-0.672372	0.619904	0.0153623	0.0323446	2.35571	2.2359	1.4942	1.1001	1.2402	1.40054
ENSMUSG00000001666	Ddt	0.125639	3.46242	0.417396	0.524241	10.3651	8.66412	13.2818	13.079	11.0664	11.1631
ENSMUSG00000001674	Ddx18	0.297373	7.77867	3.85417e-07	1.90702e-06	203.062	195.851	200.388	244.101	236.688	254.898
ENSMUSG00000001687	Ubl3	0.248667	6.40115	6.47071e-05	0.000229243	80.5654	80.8418	77.4216	94.0792	94.0646	95.3189
ENSMUSG00000001700	Gramd3	-0.351548	6.05126	4.25799e-06	1.83742e-05	70.0432	78.8155	70.7807	54.7607	58.8619	58.7814
ENSMUSG00000001707	Eef1e1	0.296295	6.33745	9.86118e-06	4.0056e-05	77.1103	77.9072	69.7845	94.4459	90.5348	90.3758
ENSMUSG00000001729	Akt1	-0.0136955	7.41336	0.796077	0.856872	169.376	173.771	172.939	172.553	167.714	170.66
ENSMUSG00000001739	Cldn15	-0.656093	0.153404	0.0433844	0.0798694	0.942285	1.60705	1.05147	0.855635	0.667801	0.700269
ENSMUSG00000001741	Il16	0.170575	7.3226	0.0018463	0.00489325	143.698	151.762	151.191	168.071	169.812	165.387
ENSMUSG00000001750	Tcirg1	0.126364	4.84451	0.078937	0.13327	25.5202	25.643	28.0024	29.662	28.6201	28.3403
ENSMUSG00000001751	Naglu	0.150717	3.96174	0.123706	0.194885	11.8571	14.5334	15.44	15.6866	16.9812	14.6233
ENSMUSG00000001755	Coasy	0.0952168	4.85291	0.170687	0.254049	28.19	28.1584	27.1723	30.3547	29.6695	29.0406
ENSMUSG00000001761	Smo	0.748004	5.10288	4.47321e-17	6.62054e-16	28.1115	23.9661	24.5159	44.982	39.4003	43.1695
ENSMUSG00000001767	Crnkl1	0.147446	5.94183	0.0367985	0.0694596	55.5163	55.4783	63.5864	66.8618	63.6319	63.1889
ENSMUSG00000001774	Chordc1	0.215457	7.10617	0.00180512	0.00479636	133.647	131.778	118.152	153.24	139.666	151.052
ENSMUSG00000001783	Rtcb	0.121359	7.28188	0.0210495	0.0426151	139.458	143.447	154.179	159.107	155.121	161.309
ENSMUSG00000001785	Pwp1	0.450059	6.72948	2.75529e-15	3.44679e-14	91.6372	85.8726	94.4111	123.049	119.823	128.19
ENSMUSG00000001786	Fbxo7	-0.115709	5.27477	0.141488	0.217393	43.4236	41.3642	38.0744	35.0403	41.4991	37.6085
ENSMUSG00000001794	Capns1	-0.055376	6.35167	0.327954	0.431329	86.5332	80.6322	85.3353	78.8407	83.3798	81.3959
ENSMUSG00000001829	Clpb	-0.258522	5.63922	5.51862e-05	0.000198376	54.731	51.9847	55.8387	46.408	41.4991	46.918
ENSMUSG00000001833	Septin7	-0.322887	8.99317	1.44268e-05	5.71231e-05	565.449	580.705	539.239	428.021	466.125	453.651
ENSMUSG00000001844	Zdhhc4	0.188698	4.79277	0.0427594	0.0789234	27.4048	21.8	27.7257	30.6806	27.0937	29.4525
ENSMUSG00000001847	Rac1	0.127885	7.92637	0.00855279	0.0193053	231.959	224.009	237.909	246.871	262.732	249.996
ENSMUSG00000001855	Nup214	0.194439	7.88182	0.00194373	0.00512331	213.349	226.315	227.727	260.643	258.63	244.97
ENSMUSG00000001891	Ugp2	-0.512898	4.74653	4.74703e-11	3.88807e-10	31.2524	34.377	30.1053	22.7355	21.8466	22.2026
ENSMUSG00000001909	Trmt1	-0.204576	7.11653	0.00151171	0.00408184	157.519	148.059	142.945	134.416	124.402	129.426
ENSMUSG00000001910	Nacc1	0.0497127	7.98973	0.418234	0.525098	229.603	248.604	267.24	264.065	248.231	259.264
ENSMUSG00000001911	Nfix	0.219683	5.84819	0.00176083	0.0046879	47.978	51.7052	57.4436	64.2134	59.0527	59.8936
ENSMUSG00000001918	Slc1a5	-0.264127	8.88135	3.68336e-08	2.10313e-07	516.451	515.655	506.367	424.151	443.325	414.683
ENSMUSG00000001924	Uba1	-0.325248	9.22477	1.81928e-11	1.54736e-10	638.869	696.902	684.896	537.339	545.88	530.392
ENSMUSG00000001942	Siae	-0.984619	2.98389	2.70017e-16	3.7115e-15	11.0718	9.99168	11.1235	5.50051	5.91481	5.10784
ENSMUSG00000001962	Fam50a	0.202288	5.27575	0.00455152	0.0109904	37.2203	33.0494	36.9122	39.6852	40.7359	42.84
ENSMUSG00000001964	Emd	0.110316	5.99869	0.22929	0.323065	50.5693	62.3956	65.7447	64.4986	62.8687	65.8253
ENSMUSG00000001983	Taco1	-0.128435	3.9086	0.184537	0.271545	16.7256	15.3718	13.8905	13.8531	13.9284	14.0054
ENSMUSG00000001995	Sipa1l2	-0.90405	2.85786	4.86488e-10	3.54491e-09	9.5799	8.03527	8.24576	4.31892	5.62861	4.284
ENSMUSG00000001998	Ap4e1	0.0814038	5.4346	0.233181	0.327625	41.382	40.2462	40.8414	41.9669	43.1209	44.4465
ENSMUSG00000001999	Blvra	-0.481087	4.53883	1.83419e-08	1.09018e-07	25.4417	25.2238	27.5596	18.335	20.3202	18.1658
ENSMUSG00000002006	Pdzd4	-0.034491	0.737086	0.936285	0.960844	1.49195	1.53718	1.43886	1.34457	1.431	1.56531
ENSMUSG00000002010	Idh3g	-0.130489	6.54105	0.0187472	0.0384749	95.2493	97.6111	100.443	91.227	88.1498	88.5222
ENSMUSG00000002014	Ssr4	-0.511724	6.01016	9.78312e-12	8.54709e-11	66.7452	78.6758	77.9196	54.6384	51.9931	50.2134
ENSMUSG00000002015	Bcap31	-0.114674	6.4962	0.143327	0.219694	104.908	96.9123	90.9247	92.3271	87.2912	90.0875
ENSMUSG00000002017	Fam98a	0.178802	6.28998	0.00154956	0.00417342	74.2835	78.1867	73.6584	85.6858	87.005	83.5791
ENSMUSG00000002028	Kmt2a	0.41255	9.09802	1.74733e-19	3.16583e-18	475.069	465.766	472.609	620.213	639.658	622.168
ENSMUSG00000002031	Ift46	-0.151425	3.79595	0.226572	0.319869	14.3698	16.0705	12.4516	12.1826	12.6882	13.5523
ENSMUSG00000002033	Cd3g	-0.740298	7.41687	1.32411e-29	4.99243e-28	203.141	207.03	209.686	124.923	128.313	118.469
ENSMUSG00000002043	Trappc6a	-1.01267	3.31062	1.11751e-16	1.59283e-15	12.6423	12.7866	13.1711	6.68211	4.96081	6.87911
ENSMUSG00000002052	Supt6	0.102064	8.2982	0.0285608	0.0556346	291.873	298.423	314.888	322.982	320.068	328.714
ENSMUSG00000002055	Spag5	0.186363	3.83145	0.0608576	0.10717	13.8202	15.2321	13.1157	15.4829	17.5536	15.4059
ENSMUSG00000002058	Unc119	-0.34677	1.80943	0.0721391	0.123539	3.76914	3.56347	3.87384	3.34105	2.1942	2.96584
ENSMUSG00000002059	Rab34	1.44754	0.282254	0.00013607	0.000454735	0.235571	0.698719	0.498066	1.62978	0.667801	1.40054
ENSMUSG00000002064	Sdf2	-0.129612	4.32182	0.184202	0.271166	19.7095	20.193	18.4838	18.5388	19.08	16.1062
ENSMUSG00000002068	Ccne1	0.342953	4.6346	0.00816509	0.0185244	21.594	20.6821	22.1363	27.2581	28.5247	26.1571
ENSMUSG00000002076	Hsf2bp	1.52134	1.3552	7.65122e-08	4.16604e-07	1.25638	0.698719	1.4942	3.62626	2.2896	3.83088
ENSMUSG00000002083	Bbc3	1.76599	4.46192	1.1067e-67	2.19679e-65	10.051	10.9699	10.6807	36.8738	38.3509	33.3657
ENSMUSG00000002102	Psmc3	0.152337	7.43732	0.0195804	0.0399542	166.549	160.705	158.164	179.235	175.823	183.841
ENSMUSG00000002103	Acp2	-0.0489393	3.9376	0.542993	0.64462	15.6262	15.7911	14.8313	15.5644	12.5928	15.6119
ENSMUSG00000002105	Slc39a13	-0.50918	2.9791	0.00043235	0.00131616	8.16647	10.9	9.18655	6.47838	7.05961	6.50838
ENSMUSG00000002107	Celf2	-0.436913	7.73531	4.17135e-09	2.69918e-08	236.199	252.727	248.756	167.216	183.168	194.757
ENSMUSG00000002109	Ddb2	-0.521859	5.28338	2.15244e-13	2.24352e-12	47.8995	44.9975	44.1618	34.1032	32.0545	29.2053
ENSMUSG00000002129	Sf3a1	0.189877	8.06276	5.35182e-05	0.000192791	240.44	248.884	254.512	284.927	276.851	286.451
ENSMUSG00000002147	Stat6	-0.518264	7.93688	1.05198e-24	2.78971e-23	284.649	303.663	293.305	208.286	201.39	205.467
ENSMUSG00000002205	Vrk3	0.370743	4.43323	5.60365e-06	2.36961e-05	18.5316	19.0052	18.5391	25.1801	22.8006	23.9739
ENSMUSG00000002210	Smg9	0.0686592	5.60599	0.317338	0.420315	49.7055	47.5828	45.5453	51.99	48.5587	48.5245
ENSMUSG00000002221	Paxip1	0.102788	7.05176	0.0834475	0.139718	124.931	135.062	131.047	141.506	137.376	140.836
ENSMUSG00000002222	Rmnd5a	0.0569589	7.21365	0.332443	0.436127	152.572	140.443	142.557	152.833	146.726	152.659
ENSMUSG00000002227	Mov10	0.123244	5.04967	0.128226	0.200579	29.3679	30.0449	33.4811	34.4291	33.8671	33.2422
ENSMUSG00000002228	Ppm1j	-0.0897644	2.2199	0.619642	0.712429	5.18257	5.03078	3.76316	4.35967	4.67461	4.07804
ENSMUSG00000002249	Tead3	1.35243	-0.034349	0.000176882	0.000578659	0.235571	0.489103	0.608747	1.22234	1.1448	1.19458
ENSMUSG00000002250	Ppard	-0.180938	4.94116	0.0579932	0.102918	27.3263	31.652	33.9792	26.7692	28.6201	27.2693
ENSMUSG00000002257	Def6	-0.0390927	6.2271	0.583489	0.680544	72.3989	71.9681	77.6429	68.0026	77.1788	72.416
ENSMUSG00000002274	Metrn	-0.364565	4.46902	0.00346989	0.00861441	27.4833	24.3853	24.2392	21.1464	19.6524	18.207
ENSMUSG00000002279	Lmf1	-0.666904	4.5314	1.09952e-15	1.42842e-14	26.1484	28.5077	28.8878	18.824	16.5996	16.93
ENSMUSG00000002280	Ciao3	0.0370989	4.32428	0.6691	0.753882	20.1806	19.8436	19.978	20.25	20.4156	20.8433
ENSMUSG00000002289	Angptl4	0.240619	4.95861	0.00637381	0.014836	27.2477	31.7218	27.1169	31.0881	35.9659	35.0958
ENSMUSG00000002297	Dbf4	-0.0526367	5.78918	0.369077	0.475409	57.7935	59.8802	55.23	55.4126	54.6643	56.1451
ENSMUSG00000002307	Daxx	0.234733	6.01456	4.86414e-05	0.00017678	58.5787	56.1071	60.8747	68.7768	68.1157	69.7385
ENSMUSG00000002308	Cd320	-0.498003	4.42303	3.71319e-07	1.84132e-06	27.7974	24.1757	24.9586	18.498	18.6984	17.3419
ENSMUSG00000002319	Ipo4	0.100617	5.94077	0.174787	0.259346	57.9505	57.0854	61.5388	60.2612	65.4445	64.2599
ENSMUSG00000002320	Tm9sf1	-0.0568305	5.45679	0.427768	0.534136	45.7008	43.0411	43.3871	42.3743	40.7359	43.3755
ENSMUSG00000002325	Irf9	0.411416	5.71849	5.42854e-07	2.64147e-06	42.5599	42.6917	49.1978	64.1727	56.3815	58.1635
ENSMUSG00000002326	Gmpr2	0.212187	5.02137	0.00203002	0.00532576	30.7813	31.7218	29.3859	35.8145	36.6337	34.2308
ENSMUSG00000002329	Mdp1	0.391465	4.88082	2.17599e-06	9.80032e-06	27.3263	24.2456	23.1324	31.8215	34.6303	31.7181
ENSMUSG00000002332	Dhrs1	-0.720555	3.6996	2.39613e-09	1.60034e-08	18.6101	16.35	14.4992	8.5971	10.2078	11.1219
ENSMUSG00000002342	Tmem161a	-0.134544	5.01117	0.0965837	0.157927	33.2941	33.6783	33.4811	31.3733	31.0051	29.2877
ENSMUSG00000002343	Armc6	-0.214686	4.23214	0.0583949	0.103481	18.8457	19.3545	22.2469	17.8054	14.4054	19.278
ENSMUSG00000002345	Borcs8	-0.150846	3.81461	0.185496	0.272599	15.1551	13.9045	15.7721	14.3421	13.2606	12.7696
ENSMUSG00000002346	Slc25a42	-0.217828	4.05773	0.0432276	0.0796459	17.1182	18.2366	16.5469	14.3421	15.5502	14.9116
ENSMUSG00000002365	Snx9	0.0980582	7.2127	0.0680514	0.117553	144.876	147.779	143.056	145.173	160.082	161.721
ENSMUSG00000002372	Ranbp3	0.0675947	6.99275	0.223304	0.31585	123.91	125.001	125.457	131.116	127.836	132.927
ENSMUSG00000002379	Ndufa11	0.00510997	4.95443	0.921183	0.951421	31.0954	26.5513	33.9792	31.2103	31.5775	29.6996
ENSMUSG00000002393	Nr2f6	0.0149573	3.46093	0.845429	0.895379	10.051	9.57245	11.0681	9.77869	11.0664	10.5864
ENSMUSG00000002395	Use1	-0.145582	5.59644	0.044671	0.0820031	49.7055	49.8885	49.5852	43.3929	43.7887	47.3711
ENSMUSG00000002396	Ocel1	-0.0467108	3.42555	0.671491	0.755882	10.8363	11.6686	10.3487	11.0418	10.3986	10.2157
ENSMUSG00000002409	Dyrk1b	0.0438058	3.16907	0.713414	0.791505	8.71614	7.9654	8.96518	9.16752	8.77682	8.5268
ENSMUSG00000002413	Braf	0.0728858	6.6191	0.278667	0.378663	93.9929	105.507	96.5694	105.569	104.654	101.333
ENSMUSG00000002416	Ndufb2	-0.440493	2.93743	0.00182497	0.00484243	9.50137	8.80386	7.52633	5.74498	6.58261	6.67315
ENSMUSG00000002428	Hltf	-0.120799	5.99288	0.0266555	0.0523949	67.5304	63.9328	63.7524	60.1389	59.2435	59.7288
ENSMUSG00000002455	Prpf6	-0.438653	6.65847	1.92968e-10	1.47241e-09	122.968	111.795	110.515	83.0374	87.1958	84.6501
ENSMUSG00000002458	Rgs19	-0.216212	5.82651	0.000970474	0.00273646	58.5787	57.0854	60.93	49.3009	49.4173	53.0968
ENSMUSG00000002477	Snrpd1	0.267057	6.45385	0.000119865	0.000404584	72.3204	73.2258	80.1886	93.468	84.4292	93.1769
ENSMUSG00000002486	Tchp	0.272508	4.80145	0.000447189	0.00135583	27.4048	23.6167	24.7926	29.3768	31.7683	30.6471
ENSMUSG00000002489	Tiam1	0.0582061	6.94654	0.406537	0.513372	125.167	124.512	112.508	121.134	118.869	135.852
ENSMUSG00000002496	Tsc2	0.143507	6.65835	0.00464443	0.0111887	93.4433	96.4232	97.5102	107.769	103.318	105.988
ENSMUSG00000002524	Puf60	0.11104	7.5205	0.0268576	0.0527307	184.845	177.405	183.067	199.2	197.478	192.409
ENSMUSG00000002546	Golga2	0.163482	5.77262	0.0185357	0.0381163	51.5901	48.2815	49.8619	55.1681	54.8551	57.3396
ENSMUSG00000002550	Uck1	0.83742	5.96807	5.87918e-23	1.36587e-21	49.47	43.6001	46.0988	82.9151	86.528	79.5011
ENSMUSG00000002565	Scin	1.73557	0.863586	6.88356e-07	3.31009e-06	0.314095	1.04808	0.608747	2.24095	1.7172	2.55392
ENSMUSG00000002578	Ikzf4	1.04842	4.55694	1.0739e-13	1.15135e-12	13.7417	14.4635	17.6537	34.5106	27.2845	32.9538
ENSMUSG00000002580	Mien1	0.0958431	4.53189	0.296876	0.398889	23.9497	19.2846	22.4683	22.0428	23.6592	24.5506
ENSMUSG00000002602	Axl	2.02861	3.73057	4.24436e-51	4.65775e-49	5.02552	6.35834	4.59327	21.2279	19.1754	23.8915
ENSMUSG00000002603	Tgfb1	0.120709	7.47872	0.0281424	0.0549177	165.607	175.448	166.243	179.113	184.79	187.754
ENSMUSG00000002608	Ccdc97	0.0716849	6.14036	0.269296	0.368171	67.6089	64.9809	72.4962	76.1108	72.4087	67.4318
ENSMUSG00000002617	Zfp40	-0.454629	2.74435	0.0203356	0.0413451	7.85237	6.7077	7.91371	6.88583	3.91141	5.19023
ENSMUSG00000002625	Akap8l	-0.591477	5.33612	1.1055e-13	1.18241e-12	48.0565	43.4603	47.5376	30.6399	30.8143	30.853
ENSMUSG00000002635	Pdcd2l	-0.0886358	4.05974	0.440365	0.54673	18.9242	16.9789	15.7167	15.5237	15.264	17.3419
ENSMUSG00000002658	Gtf2f1	-0.0255053	6.41271	0.753146	0.823707	76.6392	82.379	91.5334	82.9966	78.7052	84.4442
ENSMUSG00000002660	Clpp	0.251251	5.69244	0.000379179	0.00116613	44.523	47.0238	51.2454	58.7129	53.8057	57.2573
ENSMUSG00000002661	Alkbh7	0.162852	3.24006	0.227423	0.320768	8.87318	7.12694	7.80303	9.3305	7.82282	8.93872
ENSMUSG00000002668	Dennd1c	-1.17635	5.68056	3.62473e-48	3.49476e-46	68.8653	71.479	70.1166	29.6213	36.6337	28.4227
ENSMUSG00000002679	Med6	0.296368	4.12228	0.00212978	0.00555942	15.0766	16.5596	14.3886	18.2943	19.08	19.1132
ENSMUSG00000002699	Lcp2	-0.103074	8.84179	0.0489354	0.0886785	454.574	509.925	478.531	453.731	442.562	447.101
ENSMUSG00000002718	Cse1l	-0.0540267	7.78716	0.333095	0.436849	225.52	237.006	227.007	217.617	229.056	218.319
ENSMUSG00000002728	Naa20	0.501935	6.23147	1.66628e-06	7.63974e-06	55.0451	68.2649	62.4242	93.7125	83.7614	85.4328
ENSMUSG00000002731	Prkra	-0.664627	0.540042	0.0305573	0.0590666	1.17786	2.37565	1.54954	1.01861	0.954002	1.19458
ENSMUSG00000002732	Fkbp7	-0.349427	0.33883	0.339586	0.443601	0.785237	1.11795	1.71556	1.01861	1.1448	0.865038
ENSMUSG00000002733	Plekha3	0.0829699	5.52464	0.326985	0.430305	51.119	46.4648	42.7783	52.316	49.0357	46.7944
ENSMUSG00000002741	Ykt6	0.0926604	6.52815	0.205302	0.295559	95.3278	86.5014	88.545	90.7381	106.085	92.6002
ENSMUSG00000002748	Baz1b	0.0015108	8.95168	0.971172	0.986075	485.591	505.873	491.757	494.476	497.607	492.948
ENSMUSG00000002763	Pex6	-0.209663	5.45891	0.0182238	0.037532	45.3867	44.0892	45.2133	39.8074	39.1141	37.6085
ENSMUSG00000002767	Mrpl2	0.172024	5.38225	0.0206597	0.0419534	38.084	33.6783	39.2365	40.8668	39.9727	43.911
ENSMUSG00000002768	Mea1	0.0607024	5.30135	0.324761	0.428046	38.8693	38.5693	38.9598	40.5001	40.9267	40.1625
ENSMUSG00000002778	Kdelr1	-0.099057	4.55546	0.368839	0.475147	21.6726	23.6167	24.4052	21.9206	24.2316	19.8135
ENSMUSG00000002781	Tmem143	-0.160475	3.27058	0.139748	0.215234	10.5222	10.9	9.18655	9.41199	7.44122	9.72138
ENSMUSG00000002797	Ggct	-0.390577	3.40855	0.000291372	0.000919556	12.4853	10.9699	11.3448	8.31189	8.77682	9.35065
ENSMUSG00000002799	Jag2	-0.241601	1.2171	0.226961	0.320318	2.66981	2.16603	2.60101	2.20021	1.7172	2.18319
ENSMUSG00000002803	Btbd6	0.123184	4.34832	0.227681	0.321099	19.3168	16.9789	20.9188	22.654	18.603	20.5549
ENSMUSG00000002804	Nudt14	-0.822272	2.1044	4.75966e-06	2.036e-05	5.57519	4.19231	5.14668	2.56691	2.95741	2.96584
ENSMUSG00000002808	Epdr1	0.0231777	-0.222967	0.899071	0.935095	0.62819	0.279488	0.664088	0.651913	0	0.700269
ENSMUSG00000002812	Flii	-0.0736959	7.13435	0.12236	0.193149	141.657	146.102	145.601	138.857	139.093	134.369
ENSMUSG00000002814	Top3a	0.0195905	5.47034	0.80218	0.861608	45.3082	45.9757	42.9443	45.7154	44.7427	45.2291
ENSMUSG00000002820	Atg4d	-0.0113818	4.74881	0.941547	0.964411	26.6195	25.7827	24.9586	24.2023	27.2845	25.7864
ENSMUSG00000002825	Qtrt1	0.0575118	5.11431	0.455541	0.561191	34.1578	32.9097	33.9792	33.3698	37.2061	35.1782
ENSMUSG00000002833	Hdgfl2	-0.0198834	6.63679	0.716126	0.793488	100.589	96.6329	95.6286	96.3201	97.1174	95.3601
ENSMUSG00000002835	Chaf1a	0.122891	7.19694	0.0687436	0.118582	140.479	144.844	139.68	148.962	154.071	159.702
ENSMUSG00000002844	Adprh	-0.454917	5.58664	1.87492e-11	1.59268e-10	57.0082	54.2206	54.2338	41.8039	38.6371	39.6682
ENSMUSG00000002845	Tmem39a	-0.0273078	5.03067	0.686458	0.768628	33.8437	34.377	28.113	31.8622	30.9097	31.1002
ENSMUSG00000002846	Timmdc1	-0.249305	4.92531	0.00036871	0.00113835	30.8598	33.3289	32.2083	26.9321	26.2351	27.6812
ENSMUSG00000002870	Mcm2	-0.162546	8.9185	0.000492295	0.00148125	509.148	524.738	524.74	469.336	469.274	454.474
ENSMUSG00000002871	Tpra1	-0.0614697	4.84579	0.503377	0.60734	33.0585	25.0141	30.1053	28.5619	29.1925	26.9397
ENSMUSG00000002881	Nab1	-0.186296	5.40643	0.0140144	0.0298322	44.0518	42.4123	46.2094	39.5222	37.1107	39.627
ENSMUSG00000002885	Adgre5	0.0925812	5.66828	0.172997	0.257058	47.6639	49.12	50.2493	54.3532	53.9011	49.1012
ENSMUSG00000002897	Il17ra	0.340015	6.8566	2.96441e-07	1.48915e-06	107.106	101.873	100.775	127.001	132.225	132.804
ENSMUSG00000002910	Arrdc2	-0.0230694	3.14928	0.939868	0.963056	8.16647	8.52437	9.62927	9.12678	9.34922	7.82653
ENSMUSG00000002948	Map2k7	0.288664	5.82528	4.01697e-06	1.73897e-05	47.5854	53.7315	51.4668	61.4428	63.4411	62.3239
ENSMUSG00000002949	Timm44	-0.170265	6.10669	0.00406592	0.00992454	72.1633	69.0335	75.5953	62.7059	64.5859	65.7017
ENSMUSG00000002957	Ap2a2	0.0623417	7.23669	0.306507	0.409141	155.791	146.102	148.479	161.43	160.94	148.21
ENSMUSG00000002963	Pnkp	0.074624	5.41831	0.359437	0.464675	42.874	38.9187	42.9443	42.1706	46.2691	43.499
ENSMUSG00000002968	Med25	-0.0382834	6.31616	0.509198	0.612362	78.0526	80.7719	83.7304	80.8372	78.896	76.8236
ENSMUSG00000002980	Bcam	1.20113	-0.0678803	0.00246191	0.00633211	0.785237	0.628847	0.166022	1.22234	1.431	0.90623
ENSMUSG00000002981	Clptm1	0.332508	7.06768	7.05811e-09	4.44981e-08	125.167	123.324	123.022	152.466	159.986	155.83
ENSMUSG00000002983	Relb	0.521172	6.64489	1.49621e-13	1.58151e-12	77.7385	77.5578	86.3867	117.507	108.088	120.817
ENSMUSG00000002984	Tomm40	0.00370558	7.8618	0.948315	0.969123	235.571	230.787	233.482	232.488	240.313	229.317
ENSMUSG00000002985	Apoe	-0.34888	2.97587	0.0267979	0.0526307	8.16647	8.66412	8.52246	6.72285	8.10902	5.64334
ENSMUSG00000002996	Hbp1	0.39772	4.57965	0.00160581	0.00431005	22.9289	19.0052	18.4838	28.4397	25.3765	25.3332
ENSMUSG00000002997	Prkar2b	-0.0190986	1.43885	1	1	3.37652	1.88654	3.15442	2.48542	3.14821	2.84227
ENSMUSG00000003031	Cdkn1b	-0.0740476	5.35836	0.461231	0.56721	40.6753	41.0847	38.9598	38.2184	38.3509	38.0617
ENSMUSG00000003032	Klf4	1.33448	1.43375	2.85493e-08	1.65603e-07	1.41343	1.18782	1.82624	3.05584	3.52981	4.69592
ENSMUSG00000003033	Ap1m1	-0.453723	6.24831	1.64016e-09	1.11756e-08	79.2305	89.7854	92.1975	62.2169	65.4445	63.6833
ENSMUSG00000003037	Rab8a	0.00127339	6.9716	0.972575	0.987054	122.104	128.425	129.11	125.249	128.313	126.913
ENSMUSG00000003038	Hmgn2	-0.244107	7.28527	6.15595e-06	2.58696e-05	170.632	177.824	161.871	138.45	149.015	144.008
ENSMUSG00000003039	Fam32a	0.273084	6.17424	2.98974e-05	0.000112234	68.4727	57.5046	63.9738	77.5776	77.465	74.5168
ENSMUSG00000003062	Stard3nl	-0.883337	3.4768	1.0874e-14	1.2819e-13	14.9195	14.0443	13.6691	7.82295	8.49062	7.08507
ENSMUSG00000003068	Stk11	0.0213737	6.76884	0.744359	0.816858	109.541	99.9168	112.065	113.229	103.891	108.542
ENSMUSG00000003072	Atp5d	0.0196583	7.434	0.772161	0.838443	162.544	164.758	174.102	168.601	163.802	175.603
ENSMUSG00000003099	Ppp5c	0.0702479	7.34243	0.30237	0.404628	161.288	159.098	161.429	176.465	160.94	167.735
ENSMUSG00000003119	Cdk12	0.189553	7.91693	0.00112002	0.00311583	213.113	236.447	239.57	264.269	258.248	263.631
ENSMUSG00000003123	Lipe	0.572154	3.6351	4.09796e-05	0.000150474	10.2081	8.10514	10.8468	16.909	13.6422	12.7284
ENSMUSG00000003131	Pafah1b2	0.302815	7.11214	1.728e-09	1.1715e-08	123.361	130.591	126.841	158.985	154.071	156.366
ENSMUSG00000003135	Cnot11	0.220453	5.90666	0.000292626	0.000923298	58.029	57.0854	57.1669	64.6616	68.7835	67.7201
ENSMUSG00000003153	Slc2a3	-0.676751	4.77248	6.02117e-16	7.99938e-15	30.4672	33.7481	34.8093	21.5131	21.3696	19.4839
ENSMUSG00000003154	Foxj2	0.619241	5.48297	4.22111e-16	5.66931e-15	34.786	33.8879	35.3627	56.7979	50.3713	52.067
ENSMUSG00000003161	Sri	-0.205091	6.32938	0.00208378	0.00545196	82.1358	82.5187	87.9916	75.1329	71.8363	72.1689
ENSMUSG00000003166	Dgcr2	-0.119271	5.46723	0.0664506	0.115186	42.3243	45.836	46.3201	42.4966	38.3509	42.2633
ENSMUSG00000003184	Irf3	-0.109737	6.15838	0.0613481	0.10785	75.5398	70.9899	75.3186	68.7768	67.0663	69.409
ENSMUSG00000003190	Bcl2l12	-0.358539	4.30506	0.000113414	0.000384832	24.0283	20.5423	22.413	17.4794	17.649	17.136
ENSMUSG00000003198	Zfp959	-0.0994658	4.029	0.351001	0.455646	16.8041	18.7257	15.9381	16.0534	17.9352	14.6644
ENSMUSG00000003199	Mpnd	-0.0253787	5.09482	0.806068	0.864138	33.2155	30.0449	36.3035	30.8436	33.9625	33.6953
ENSMUSG00000003200	Sh3gl1	0.166859	6.13763	0.0181577	0.0374017	60.4633	68.6142	67.7923	75.5811	79.85	66.9786
ENSMUSG00000003206	Ebi3	2.32432	-0.324616	8.32272e-06	3.43023e-05	0.314095	0	0.332044	0.855635	1.1448	1.40054
ENSMUSG00000003208	Yju2	0.55323	4.83872	1.39882e-09	9.599e-09	20.8088	23.5468	25.7887	35.4478	30.8143	36.3316
ENSMUSG00000003226	Ranbp2	0.115043	9.24358	0.00926373	0.0207642	614.527	602.575	585.338	642.582	658.452	651.044
ENSMUSG00000003228	Grk5	-0.507813	3.66912	1.02298e-05	4.14038e-05	13.8987	15.2321	15.4954	9.28976	10.6848	11.575
ENSMUSG00000003233	Dvl3	0.103133	5.48949	0.156686	0.236518	40.7538	44.8578	44.3279	47.4266	48.5587	44.2817
ENSMUSG00000003234	Abcf3	0.180953	5.85635	0.00298003	0.00751616	53.3176	55.9674	54.6766	60.4242	62.2009	63.3949
ENSMUSG00000003235	Eif2b5	0.212501	6.82433	0.00140805	0.00382951	109.698	104.109	103.376	118.444	126.978	122.465
ENSMUSG00000003269	Cyth2	0.0671746	5.04184	0.35853	0.463903	31.1739	33.259	33.3151	32.4734	33.7717	36.208
ENSMUSG00000003271	Sult2b1	-0.0382981	2.08193	0.787769	0.85078	5.18257	4.19231	4.20589	4.64488	3.62521	4.61353
ENSMUSG00000003282	Plag1	0.303461	1.47925	0.177508	0.262823	2.12014	2.79488	2.21363	2.85212	2.86201	3.04823
ENSMUSG00000003299	Mrpl4	-0.157436	5.88195	0.0244008	0.0484784	60.9344	57.0155	65.6893	53.2124	59.2435	53.5911
ENSMUSG00000003308	Keap1	0.511136	6.36809	1.1873e-16	1.68874e-15	69.3365	68.6142	67.3496	99.4982	94.637	97.7493
ENSMUSG00000003316	Glg1	-0.208948	7.59479	1.47927e-05	5.84861e-05	216.49	206.262	202.657	178.013	178.494	183.924
ENSMUSG00000003344	Btbd2	-0.4166	4.07797	8.76453e-07	4.16123e-06	18.3746	19.8436	17.9304	13.9754	13.9284	14.0466
ENSMUSG00000003345	Csnk1g2	-0.155951	7.12491	0.00259825	0.00665663	147.311	139.534	149.696	130.668	134.61	127.449
ENSMUSG00000003346	Abhd17a	-0.463677	5.66411	5.78388e-09	3.68432e-08	55.6733	51.4956	58.2737	37.485	40.8313	41.9749
ENSMUSG00000003348	Mob3a	0.0686519	6.59243	0.24318	0.338956	95.7204	92.3008	94.5218	101.332	95.0186	99.1498
ENSMUSG00000003352	Cacnb3	3.16224	3.06603	9.75055e-31	3.90543e-29	1.96309	1.39744	1.60488	20.2093	8.87222	14.7468
ENSMUSG00000003360	Ddx23	0.0282505	7.17683	0.644818	0.733689	138.673	140.023	144.66	146.273	140.429	144.75
ENSMUSG00000003363	Pld3	-0.338375	5.89393	9.81724e-05	0.000337184	65.7244	65.3302	65.468	48.2823	56.7631	51.2432
ENSMUSG00000003378	Grik5	0.885074	3.18258	7.67587e-09	4.81678e-08	5.49666	5.65963	6.69622	10.4713	10.5894	12.0281
ENSMUSG00000003380	Rabac1	-0.191769	5.03674	0.0302728	0.0586174	36.3565	33.1892	34.2559	30.9251	30.2419	29.6172
ENSMUSG00000003382	Etv3	0.466869	6.96643	1.22227e-15	1.57576e-14	108.598	101.664	106.531	136.82	155.979	146.439
ENSMUSG00000003402	Prkcsh	0.0840755	7.59528	0.182414	0.268919	198.665	185.51	192.087	195.859	211.693	203.902
ENSMUSG00000003418	St8sia6	-0.442696	4.23581	0.000195731	0.000636007	21.437	22.2193	22.3576	14.994	14.787	18.4541
ENSMUSG00000003421	Nosip	-0.120374	5.35968	0.103625	0.167855	40.8323	41.2943	43.9958	38.5851	40.3543	37.8145
ENSMUSG00000003423	Pih1d1	-0.0473816	4.40395	0.637506	0.727454	19.945	19.634	22.3576	20.25	19.7478	20.0606
ENSMUSG00000003429	Rps11	-0.518366	9.36079	8.33108e-10	5.88451e-09	743.227	785.919	794.968	540.68	550.078	532.122
ENSMUSG00000003435	Supt5	0.277944	7.80691	1.68846e-08	1.01023e-07	204.005	196.061	210.959	248.623	248.518	244.229
ENSMUSG00000003437	Paf1	-0.387368	6.16621	1.11695e-11	9.71441e-11	81.1935	78.9553	82.7343	61.3613	58.7665	64.7543
ENSMUSG00000003438	Timm50	-0.0694542	6.4713	0.339276	0.443249	88.8104	93.4886	91.9761	90.6974	87.5774	83.2496
ENSMUSG00000003444	Med29	-0.0706176	3.90539	0.519808	0.62257	15.3907	15.0225	15.4954	14.1384	15.741	14.3761
ENSMUSG00000003452	Bicd1	2.08014	0.27962	5.7397e-08	3.18694e-07	0.157047	0.558975	0.442725	1.8335	0.763202	2.142
ENSMUSG00000003458	Ncstn	-0.0470537	6.25017	0.429119	0.535626	81.5076	76.929	74.3225	72.2401	78.3236	75.1759
ENSMUSG00000003464	Pex19	0.0927846	5.73812	0.158284	0.238318	49.7055	53.1027	54.2338	54.7607	54.0919	58.4518
ENSMUSG00000003500	Impdh1	-0.0857331	6.63898	0.198919	0.288401	94.15	104.528	108.523	100.232	96.1634	93.4653
ENSMUSG00000003526	Prodh	-0.404799	2.6874	0.00579151	0.0136144	7.53828	7.47629	7.02826	6.80434	3.81601	5.3138
ENSMUSG00000003527	Ess2	0.232614	5.31849	0.000845114	0.00241579	33.4511	38.7789	38.185	42.3336	44.7427	43.4578
ENSMUSG00000003528	Slc25a1	-0.0560337	5.34289	0.453767	0.55956	40.4397	43.6699	42.9443	40.4593	43.2163	39.5034
ENSMUSG00000003531	Dgcr6	0.270058	3.4807	0.0277748	0.0542788	10.051	11.2494	9.07586	11.9789	11.0664	13.0168
ENSMUSG00000003534	Ddr1	-0.838934	4.21409	3.44826e-09	2.26055e-08	19.2383	22.1494	29.9946	14.5458	11.2572	13.8406
ENSMUSG00000003541	Ier3	2.06721	1.15922	1.25567e-11	1.08787e-10	1.02081	0.768591	0.553406	3.34105	2.86201	3.29538
ENSMUSG00000003545	Fosb	0.53484	2.79021	0.00233569	0.00603969	4.16176	4.96091	5.036	7.29327	5.34241	7.49699
ENSMUSG00000003546	Klc4	0.200714	2.8266	0.132824	0.206479	5.18257	7.33655	6.19815	6.92657	8.20442	6.87911
ENSMUSG00000003549	Ercc1	-0.267257	5.33835	0.000151119	0.000501797	44.4444	45.5565	44.8813	34.7144	40.6405	37.8145
ENSMUSG00000003559	As3mt	0.480801	2.7972	0.00669831	0.0155004	4.86847	5.24039	6.14281	8.47487	7.15501	7.08507
ENSMUSG00000003573	Homer3	0.712371	1.77969	0.000105411	0.000359939	2.59128	2.725	2.54567	4.76711	4.10221	3.91327
ENSMUSG00000003575	Crtc1	-0.215731	5.61873	0.00087351	0.00248958	48.9988	51.845	53.7911	45.0635	43.2163	44.776
ENSMUSG00000003581	Rnf215	0.17671	3.63233	0.120747	0.191139	11.7786	11.6686	11.0128	13.5272	11.6388	13.1403
ENSMUSG00000003604	Aven	-0.404197	5.51649	7.13072e-07	3.4192e-06	50.0981	48.7007	54.2338	39.074	36.1567	39.9977
ENSMUSG00000003623	Crot	-0.336045	4.41064	0.000957803	0.00270696	26.6981	24.5949	20.4207	20.2908	18.3168	17.7127
ENSMUSG00000003644	Rps6ka1	-0.0112127	7.1699	0.880785	0.921687	141.343	148.059	141.174	134.335	151.114	142.896
ENSMUSG00000003660	Snrnp200	0.0480492	9.1321	0.348028	0.452396	574.009	557.648	551.525	575.68	585.662	578.875
ENSMUSG00000003662	Ciao1	0.173713	5.20615	0.0427017	0.0788384	35.1786	34.5866	33.4811	38.4628	36.8245	40.5744
ENSMUSG00000003680	Taf6l	-0.176933	4.78704	0.0939407	0.154192	30.2316	29.0667	29.9393	24.243	29.3833	26.0335
ENSMUSG00000003721	Insig2	-0.54417	3.4849	1.05383e-05	4.25631e-05	12.6423	13.3455	12.8944	8.18965	7.25041	10.6276
ENSMUSG00000003731	Kpna6	0.0113351	6.75736	0.822349	0.876644	106.557	112.494	109.464	109.807	110.187	111.178
ENSMUSG00000003746	Man1a	0.0892288	7.41796	0.0865024	0.14383	171.025	166.505	162.369	173.775	184.122	174.573
ENSMUSG00000003752	Itpkc	0.519309	4.28664	2.68686e-06	1.193e-05	17.1967	15.3019	14.5546	22.7355	22.2282	22.1614
ENSMUSG00000003762	Coq8b	0.023252	4.01483	0.865974	0.910422	15.3121	14.743	16.8236	15.8904	14.9778	16.6417
ENSMUSG00000003778	Brd8	0.33144	6.58896	1.64898e-09	1.12187e-08	87.8681	84.7546	82.5682	106.099	107.993	106.853
ENSMUSG00000003779	Kif20a	0.432852	4.46967	0.000126373	0.00042464	19.5524	19.2148	18.4838	24.4875	26.0443	26.7338
ENSMUSG00000003808	Farsa	0.054722	6.76769	0.343711	0.447906	108.912	109.419	108.689	113.514	111.714	114.144
ENSMUSG00000003809	Gcdh	0.0836625	4.06302	0.441702	0.548188	18.3746	14.743	14.9973	16.8682	17.8398	16.3121
ENSMUSG00000003810	Mast2	-0.481039	7.61431	2.37201e-18	3.92371e-17	235.414	236.167	232.541	156.541	177.635	171.525
ENSMUSG00000003812	Dnase2a	0.0245052	3.05112	0.865787	0.910297	8.32352	8.17501	7.30496	8.43412	8.68142	7.20865
ENSMUSG00000003813	Rad23a	-0.25487	6.74389	5.15275e-06	2.19614e-05	111.425	112.424	123.133	98.3981	93.4922	98.6143
ENSMUSG00000003814	Calr	-0.169973	9.38737	0.00190688	0.00503601	700.196	691.243	717.491	635.004	599.972	638.727
ENSMUSG00000003824	Syce2	0.166015	3.91356	0.215949	0.307599	12.7994	16.5596	14.1672	15.7681	15.0732	17.7539
ENSMUSG00000003847	Nfat5	0.66253	8.66853	1.38778e-19	2.52797e-18	302.709	333.219	314.335	481.804	518.023	504.894
ENSMUSG00000003848	Nob1	0.183395	6.57646	0.00070921	0.00206268	89.36	91.113	90.3713	102.147	102.364	103.063
ENSMUSG00000003865	Gys1	-0.578052	3.53266	1.4766e-05	5.83978e-05	11.4645	16.1404	14.942	9.86018	9.34922	9.35065
ENSMUSG00000003868	Ruvbl2	-0.176867	7.39461	0.00205824	0.0053925	175.029	187.886	188.712	165.056	159.891	162.957
ENSMUSG00000003873	Bax	0.703654	5.45854	1.61982e-22	3.66237e-21	34.3934	32.1411	34.8093	55.5348	57.5263	52.7261
ENSMUSG00000003882	Il7r	0.0606692	2.9864	0.715328	0.792863	9.2658	7.68591	7.58167	8.67859	8.29982	8.40322
ENSMUSG00000003923	Tfam	-0.00284946	6.24106	0.93384	0.959721	79.2305	72.3174	71.7215	76.0293	69.4513	76.2469
ENSMUSG00000003929	Zfp81	-0.0303872	4.53099	0.744289	0.816858	23.086	24.8045	23.7411	22.6947	23.7546	23.8503
ENSMUSG00000003934	Efnb3	0.150058	0.741268	0.593892	0.689529	0.942285	1.39744	1.71556	1.79276	1.2402	1.44173
ENSMUSG00000003948	Mmd	-1.26468	5.33896	2.10529e-24	5.44391e-23	62.2693	59.9501	50.692	22.5725	23.85	25.4156
ENSMUSG00000003949	Hlf	0.13557	1.37841	0.662378	0.748344	2.74833	2.65513	1.82624	2.20021	2.2896	3.213
ENSMUSG00000003955	Fam162a	-1.08785	6.00988	2.15307e-47	1.99056e-45	94.5426	90.7636	79.1371	39.4815	42.8347	42.1809
ENSMUSG00000003970	Rpl8	-0.460627	10.0088	6.95554e-12	6.15242e-11	1188.69	1075.4	1183.02	833.674	829.218	841.929
ENSMUSG00000003992	Ssbp2	-0.478781	5.33596	5.19022e-08	2.90334e-07	44.2874	49.0501	50.2493	36.4256	33.0085	33.4481
ENSMUSG00000004018	Fancl	-0.115307	4.37778	0.236701	0.331809	21.2014	20.2629	21.5275	20.5353	15.6456	20.9669
ENSMUSG00000004040	Stat3	0.1127	7.76637	0.137202	0.211967	196.78	198.366	235.308	225.643	226.957	229.647
ENSMUSG00000004043	Stat5a	1.24298	8.2195	5.48675e-20	1.02719e-18	192.305	187.606	194.08	588.922	358.037	410.769
ENSMUSG00000004054	Map3k11	0.129971	6.82693	0.0413005	0.0765802	110.012	105.297	104.981	116.489	119.25	114.926
ENSMUSG00000004056	Akt2	0.170243	7.73926	0.00151637	0.00409359	186.808	203.677	208.745	228.658	224.286	221.903
ENSMUSG00000004069	Dnaja3	-0.514088	6.22724	9.12755e-20	1.68081e-18	85.8265	86.0822	89.5412	61.8502	59.6251	61.3353
ENSMUSG00000004070	Hmox2	-0.372637	6.09084	2.40361e-06	1.07483e-05	81.2721	75.6713	74.4332	55.983	62.3917	60.6762
ENSMUSG00000004071	Cdip1	-0.105646	5.94462	0.138006	0.212989	65.4888	62.8847	64.3058	57.8165	63.6319	58.493
ENSMUSG00000004085	Map3k20	1.0049	2.60956	1.01956e-11	8.88537e-11	3.69062	4.75129	3.65248	7.70072	7.34582	8.85634
ENSMUSG00000004096	Cwc15	0.163325	5.72789	0.0473491	0.0861113	42.6384	52.0546	50.5813	54.8014	53.5195	54.5798
ENSMUSG00000004099	Dnmt1	-0.173447	9.31417	0.00102031	0.00286265	683.471	697.881	701.277	607.583	635.27	604.826
ENSMUSG00000004100	Ppan	0.0288892	7.58799	0.558002	0.658163	186.572	194.803	200.776	197.122	195.284	201.595
ENSMUSG00000004105	Angptl2	-2.17954	4.37116	7.51707e-29	2.72757e-27	39.3404	41.8533	35.584	5.86721	10.494	9.76257
ENSMUSG00000004127	Trmt10a	0.233035	4.49074	0.0176249	0.0364487	20.6517	19.7039	20.476	23.0614	22.2282	25.7452
ENSMUSG00000004187	Kifc2	-0.027101	0.748825	0.951174	0.971163	1.41343	1.81667	1.88158	1.42606	2.57581	1.44173
ENSMUSG00000004207	Psap	-0.242298	7.21014	0.00059639	0.00175612	167.962	157.701	152.187	128.956	137.567	137.5
ENSMUSG00000004221	Ikbkg	-0.319755	5.70946	1.97142e-05	7.6225e-05	58.9713	57.2251	53.0163	48.6897	42.0715	43.8286
ENSMUSG00000004233	Wars2	-0.716881	3.70074	3.99082e-11	3.29468e-10	14.6054	14.8128	17.377	9.98241	7.72742	10.1745
ENSMUSG00000004263	Atn1	0.3452	2.56685	0.0172517	0.03577	3.61209	4.4718	4.64861	5.62275	5.15161	5.43738
ENSMUSG00000004264	Phb2	0.0270138	8.67501	0.617287	0.710388	401.492	396.244	412.73	407.608	411.461	414.477
ENSMUSG00000004266	Ptpn6	-0.282167	7.82394	3.69761e-05	0.000136479	238.791	242.386	256.393	185.632	215.795	206.373
ENSMUSG00000004267	Eno2	1.12416	1.91308	2.05648e-09	1.38376e-08	1.96309	2.09616	2.32431	4.40041	3.91141	5.39619
ENSMUSG00000004268	Emg1	-0.112558	7.24496	0.101737	0.165292	167.727	152.111	153.128	141.75	146.916	148.663
ENSMUSG00000004270	Lpcat3	-0.535489	5.31901	9.39699e-11	7.46121e-10	41.6176	48.002	51.7988	32.7586	32.7223	32.4595
ENSMUSG00000004285	Atp6v1f	0.130232	5.93494	0.0341255	0.0650785	56.5371	56.1071	60.8194	63.0726	66.0169	61.7884
ENSMUSG00000004317	Clcn5	0.00379817	3.9286	0.942553	0.965148	14.6054	17.3282	16.7682	16.9497	16.8858	15.3647
ENSMUSG00000004319	Clcn3	-0.58509	7.03602	8.11836e-27	2.49049e-25	160.267	166.365	158.053	101.535	113.526	109.118
ENSMUSG00000004328	Hif3a	-0.360822	0.21444	0.475668	0.580994	0.863761	1.18782	1.27283	0.89638	1.431	0.576692
ENSMUSG00000004356	Utp20	0.111553	8.88765	0.0267318	0.0525295	462.583	493.226	447.318	505.151	514.493	496.49
ENSMUSG00000004364	Cul3	0.0777268	7.68075	0.256659	0.354558	190.42	212.97	206.642	219.165	207.877	216.507
ENSMUSG00000004383	Large1	0.815864	2.31377	0.000274999	0.000870937	4.86847	2.86475	3.43112	6.72285	6.58261	6.22003
ENSMUSG00000004393	Ddx56	0.262285	7.14371	0.000282032	0.000891329	138.28	126.748	129.165	153.566	158.937	160.197
ENSMUSG00000004394	Tmed4	0.14066	4.51347	0.10018	0.163089	22.3007	20.3327	23.3537	24.6097	24.7087	23.7267
ENSMUSG00000004446	Bid	-0.896366	4.83454	1.24517e-31	5.25229e-30	36.5135	39.5475	35.0306	20.1685	20.988	18.8661
ENSMUSG00000004451	Ralb	-0.484784	3.35098	4.38366e-05	0.000160441	11.1504	11.459	12.2856	7.45625	9.15842	8.77395
ENSMUSG00000004455	Ppp1cc	-0.159992	7.4794	0.0224402	0.0450876	209.501	190.89	182.624	168.519	179.734	173.667
ENSMUSG00000004460	Dnajb11	0.0466893	6.35345	0.503402	0.60734	77.0318	76.2303	85.1139	82.7522	76.7972	86.0919
ENSMUSG00000004462	Tbccd1	-0.141304	4.78656	0.127546	0.199808	30.6243	28.7174	30.6034	27.0951	30.8143	24.7566
ENSMUSG00000004473	Clec11a	0.778057	1.38409	0.00012161	0.000409861	2.04162	2.16603	1.7709	3.54478	3.91141	2.96584
ENSMUSG00000004500	Zfp324	-0.621096	3.77939	3.43602e-08	1.97191e-07	16.8826	16.2103	15.8828	10.9195	12.3066	9.22707
ENSMUSG00000004530	Coro1c	0.0166181	7.82306	0.760383	0.828709	214.527	234.42	232.431	225.888	242.793	222.068
ENSMUSG00000004535	Tax1bp1	0.342327	7.23982	6.0927e-09	3.87373e-08	134.119	135.202	136.691	175.487	172.102	167.323
ENSMUSG00000004552	Ctse	-0.473079	3.06292	0.00694261	0.0160163	8.79466	10.7603	10.1273	7.37476	7.34582	6.75553
ENSMUSG00000004558	Ndrg2	-0.266367	3.47072	0.0127255	0.0273954	12.4853	11.6686	11.7876	9.16752	9.44462	10.9983
ENSMUSG00000004561	Mettl17	0.168806	4.82027	0.022066	0.0444217	27.6404	25.0141	24.7373	27.6655	30.0511	29.4113
ENSMUSG00000004565	Pnpla6	-0.104661	5.76187	0.105051	0.169717	54.9666	53.8014	58.7718	54.5569	50.1805	50.8313
ENSMUSG00000004567	Mcoln1	-0.370111	4.85057	4.48161e-06	1.92407e-05	30.5457	33.0494	32.0976	24.7727	27.4753	22.8617
ENSMUSG00000004568	Arhgef18	-0.884113	5.80459	5.97352e-27	1.84088e-25	75.4613	67.9854	62.8116	35.5292	38.7325	37.6085
ENSMUSG00000004591	Pkn2	0.16866	6.92319	0.000896452	0.00255012	116.372	117.245	116.713	128.019	134.419	131.98
ENSMUSG00000004610	Etfb	-0.128304	0.823876	0.646447	0.734985	1.80605	1.18782	1.27283	1.14085	0.667801	1.81246
ENSMUSG00000004612	Nkg7	2.50232	2.70238	1.23303e-27	3.99122e-26	1.88457	1.53718	2.49033	10.5936	11.2572	12.1929
ENSMUSG00000004626	Stxbp2	-0.472232	6.24943	2.29298e-18	3.79763e-17	92.1083	90.1348	87.2722	65.4357	65.4445	63.3949
ENSMUSG00000004633	Chn2	-1.23944	2.68918	1.07991e-13	1.15688e-12	10.3651	8.59425	9.40791	4.44116	2.385	4.53115
ENSMUSG00000004637	Wwox	-0.482199	4.27538	1.11275e-07	5.94142e-07	21.9866	22.5686	22.745	16.9497	15.4548	15.5707
ENSMUSG00000004642	Slbp	-0.170436	6.77978	0.00734241	0.0168465	117.472	118.922	107.914	101.25	103.891	100.797
ENSMUSG00000004661	Arid3b	-0.128288	4.8856	0.126236	0.198156	29.1323	30.6039	33.7578	31.3733	27.1891	26.8574
ENSMUSG00000004665	Cnn2	-0.651745	7.95432	3.46024e-24	8.77938e-23	285.434	281.025	297.456	178.95	194.426	177.662
ENSMUSG00000004667	Polr2e	0.122355	6.65068	0.0943272	0.154743	85.1197	93.9777	102.823	107.892	96.1634	102.61
ENSMUSG00000004677	Myo9b	0.050619	8.05997	0.319694	0.42273	262.976	258.177	263.366	269.077	270.746	272.734
ENSMUSG00000004698	Hdac9	1.47574	0.541795	4.61826e-07	2.26269e-06	0.471142	0.838463	0.940791	1.87425	2.1942	2.43034
ENSMUSG00000004707	Ly9	-0.119893	6.91307	0.0354084	0.0672496	132.155	125.769	127.449	119.585	116.388	118.222
ENSMUSG00000004748	Mtfp1	0.0430709	2.61618	0.733466	0.80852	6.98861	5.86924	5.70009	5.41902	7.34582	6.63196
ENSMUSG00000004768	Rab23	-0.182441	4.3267	0.0476278	0.0865366	21.0444	22.359	21.3615	19.0684	19.4616	18.7013
ENSMUSG00000004771	Rab11a	0.012223	4.87132	0.972225	0.986857	28.8182	27.1802	29.1092	27.8693	25.0903	31.8828
ENSMUSG00000004788	Eif2b2	0.00317478	5.47103	1	1	43.8948	43.3206	44.2725	44.9005	41.8807	44.3641
ENSMUSG00000004789	Dlst	0.249068	7.67918	3.65356e-06	1.58981e-05	193.797	189.423	192.696	224.014	232.109	228.741
ENSMUSG00000004798	Ulk2	0.319279	4.78377	0.000155604	0.00051517	23.1645	25.0141	23.2431	31.2918	27.9523	29.2877
ENSMUSG00000004815	Dgkq	-0.14921	4.95075	0.0521003	0.0937042	32.8229	31.652	31.5995	29.0509	30.1465	27.8048
ENSMUSG00000004837	Grap	0.203219	6.72213	0.0271279	0.0531995	89.5956	102.921	113.172	129.649	110.95	111.343
ENSMUSG00000004843	Chmp2b	-0.0170579	4.07606	0.914054	0.946013	16.8041	16.6994	16.4915	16.0534	17.2674	16.3533
ENSMUSG00000004846	Plod3	-0.0492081	4.46033	0.675122	0.758967	20.8873	23.0577	23.2431	20.3723	23.4684	21.7907
ENSMUSG00000004849	Ap1s1	-0.207121	5.29256	0.00371515	0.00915762	40.5968	41.0847	42.889	35.4885	36.9199	35.9609
ENSMUSG00000004865	Srpk1	-0.154906	8.47343	0.00129123	0.00354537	368.276	391.632	383.4	341.154	348.211	338.271
ENSMUSG00000004880	Lbr	0.0250217	7.42335	0.598773	0.693814	168.826	169.37	174.489	176.424	176.109	169.712
ENSMUSG00000004885	Crabp2	1.08641	4.62068	1.47104e-11	1.26561e-10	17.9034	16.4898	17.6537	48.0378	28.0477	33.7365
ENSMUSG00000004895	Prcc	0.336408	6.40755	9.54139e-09	5.88618e-08	72.87	73.0162	77.0895	93.4272	92.3474	95.772
ENSMUSG00000004896	Rrnad1	-0.134825	4.89423	0.136504	0.211155	33.137	32.0013	29.2752	29.662	31.4821	25.4156
ENSMUSG00000004897	Hdgf	-0.0236055	8.82486	0.631455	0.722076	458.108	448.997	463.644	451.776	444.851	451.673
ENSMUSG00000004929	Thop1	-0.0669098	6.17455	0.373915	0.480311	65.6458	72.4572	78.5837	70.3251	65.0629	71.2626
ENSMUSG00000004931	Apba3	0.102889	4.44243	0.259549	0.357489	19.7095	20.9616	23.4644	25.3024	21.7512	21.7495
ENSMUSG00000004933	Matk	-0.995885	0.874937	0.000405171	0.00123881	1.80605	1.7468	2.87771	1.14085	1.0494	1.071
ENSMUSG00000004934	Pias4	-0.0410832	5.06296	0.622083	0.714324	34.7075	30.7436	35.1966	33.4105	31.4821	32.7067
ENSMUSG00000004936	Map2k1	-0.426449	5.73007	1.9291e-09	1.30036e-08	60.3848	63.6533	57.831	45.9191	44.8381	44.3641
ENSMUSG00000004937	Sgta	0.0584694	6.42687	0.29204	0.393488	90.6949	84.1258	84.7819	87.56	91.8704	91.0349
ENSMUSG00000004945	Tmem242	-0.583714	4.89672	1.55147e-14	1.80222e-13	34.2364	34.5167	36.6908	23.1429	24.5179	23.2324
ENSMUSG00000004947	Dtx2	-0.00455008	5.08267	0.945705	0.967422	31.9592	33.259	36.0268	35.1218	31.7683	33.7777
ENSMUSG00000004952	Rasa4	0.374431	2.28759	0.0306126	0.0591651	4.6329	3.77308	4.26123	5.90796	4.19761	5.72573
ENSMUSG00000004980	Hnrnpa2b1	0.246447	9.32958	0.000424876	0.00129483	509.462	499.584	573.44	634.963	566.582	674.812
ENSMUSG00000004994	Ccdc130	0.315583	3.62057	0.00110069	0.00306585	11.4645	10.7603	11.0128	14.2606	13.6422	13.3463
ENSMUSG00000004996	Mri1	-0.14783	6.2571	0.0383629	0.0718998	84.8842	79.5841	82.5129	70.2028	77.7512	75.5466
ENSMUSG00000005034	Prkacb	-0.25304	6.99827	2.907e-05	0.000109361	144.091	138.277	135.695	109.603	126.691	115.874
ENSMUSG00000005043	Sgsh	-0.571176	4.368	5.78043e-10	4.16573e-09	21.9866	25.4334	23.9625	15.3607	17.9352	15.5707
ENSMUSG00000005054	Cstb	-0.0726796	3.37368	0.568413	0.666878	8.55909	10.1314	10.3487	9.12678	8.58602	9.80376
ENSMUSG00000005057	Sh2b2	-1.20277	1.19538	2.26445e-07	1.15647e-06	3.14095	3.21411	2.93305	1.34457	1.5264	1.23577
ENSMUSG00000005069	Pex5	0.195296	5.1015	0.0573559	0.102001	33.5296	31.093	31.2121	37.648	34.7257	36.9083
ENSMUSG00000005078	Jkamp	-0.590504	3.7121	3.39951e-08	1.95279e-07	13.9772	15.3019	16.0488	10.6751	7.91822	10.7512
ENSMUSG00000005087	Cd44	1.49151	7.2142	3.04077e-33	1.43011e-31	76.5606	93.279	95.0199	312.959	204.347	227.134
ENSMUSG00000005089	Slc1a2	5.5645	2.79674	2.33214e-70	5.16053e-68	0.471142	0.139744	0.332044	19.5166	11.1618	13.923
ENSMUSG00000005102	Eif2ak4	-0.101282	5.59269	0.12214	0.192846	46.8002	49.8187	51.3561	47.4674	45.3151	45.2291
ENSMUSG00000005103	Wdr1	-0.0421703	8.76343	0.489192	0.594126	473.498	439.704	434.258	425.862	456.108	427.246
ENSMUSG00000005107	Slc2a9	-0.0434719	3.34045	0.743765	0.816605	9.81547	9.92181	10.0167	9.86018	9.44462	9.51542
ENSMUSG00000005124	Ccn4	-0.166862	1.17422	0.436223	0.542785	1.88457	3.14424	2.98839	2.93361	1.1448	2.6775
ENSMUSG00000005125	Ndrg1	0.182546	3.68723	0.197151	0.286268	10.8363	12.7167	11.2341	13.5272	11.0664	14.2937
ENSMUSG00000005142	Man2b1	-0.611754	6.40742	3.40801e-24	8.66314e-23	112.289	103.76	98.119	67.4322	70.8823	67.4729
ENSMUSG00000005150	Wdr83	0.0715942	3.65898	0.597514	0.692831	13.349	10.2712	11.4002	12.5493	11.6388	12.2753
ENSMUSG00000005161	Prdx2	-0.16874	6.4754	0.067488	0.116714	103.416	92.3008	91.4781	82.3855	88.1498	85.062
ENSMUSG00000005198	Polr2a	-0.365029	8.6732	5.50584e-15	6.66528e-14	444.366	446.691	474.601	352.074	359.754	349.516
ENSMUSG00000005204	Senp3	-0.0317929	7.10687	0.568592	0.666973	133.019	145.473	138.794	138.45	136.136	133.751
ENSMUSG00000005225	Plekha8	-0.845234	3.58173	1.85737e-09	1.25479e-08	13.5846	17.8173	15.5507	8.27114	8.58602	9.26826
ENSMUSG00000005233	Spc25	0.346674	3.43718	0.00601603	0.0140901	10.4437	9.57245	9.40791	12.753	12.6882	11.9458
ENSMUSG00000005262	Ufd1	0.105441	5.9368	0.0729538	0.124728	58.7358	58.902	57.1669	61.565	64.0135	62.7358
ENSMUSG00000005267	Zfp287	-1.29447	3.24281	7.68247e-20	1.42442e-18	11.3859	15.7212	13.1711	5.54126	5.72401	5.27261
ENSMUSG00000005299	Letm1	-0.0189245	6.96575	0.786086	0.849402	135.218	122.625	126.232	123.252	132.511	123.906
ENSMUSG00000005312	Ubqln1	0.317576	7.57883	2.84028e-10	2.11462e-09	165.057	173.981	179.47	212.279	214.937	219.514
ENSMUSG00000005354	Txn2	-0.152939	7.4705	0.00437042	0.010591	192.697	182.715	193.692	168.438	172.484	171.277
ENSMUSG00000005362	Crbn	0.00917338	5.80834	0.90164	0.936612	53.1606	54.0809	54.9533	51.99	54.6643	56.7218
ENSMUSG00000005370	Msh6	-0.170303	7.5623	0.00417073	0.0101453	202.984	204.445	198.341	180.254	180.497	177.58
ENSMUSG00000005371	Fbxo11	0.71625	6.89605	1.37746e-36	7.77949e-35	97.9191	89.6457	91.6441	151.325	148.824	157.56
ENSMUSG00000005374	Tbl2	-0.274905	5.60524	0.000438814	0.00133313	52.4539	58.0636	51.7435	44.5745	45.6967	43.9933
ENSMUSG00000005378	Bud23	0.0501419	5.81052	0.489179	0.594126	56.1445	52.893	56.1154	58.3869	59.6251	53.55
ENSMUSG00000005410	Mcm5	-0.0572968	9.02914	0.273807	0.373545	511.975	552.547	548.868	524.097	521.457	505.594
ENSMUSG00000005413	Hmox1	0.814397	1.49156	5.38486e-05	0.000193826	2.12014	2.65513	1.66022	3.66701	3.52981	3.87207
ENSMUSG00000005417	Mprip	-0.280076	6.66784	7.81693e-07	3.73233e-06	110.64	107.673	117.211	92.5309	92.5382	91.6116
ENSMUSG00000005442	Cic	0.0789374	7.50367	0.154739	0.234102	165.921	166.225	176.537	184.98	175.441	176.756
ENSMUSG00000005447	Pafah1b3	0.081402	1.86744	0.774931	0.840433	2.9839	2.86475	3.59714	3.66701	2.48041	3.54254
ENSMUSG00000005465	Il27ra	-0.0014475	7.01209	0.984792	0.997129	128.622	128.984	127.062	125.249	136.422	124.071
ENSMUSG00000005469	Prkaca	-0.786256	5.87696	4.23361e-39	2.58576e-37	68.6298	71.8982	75.54	41.5187	41.7853	42.2221
ENSMUSG00000005470	Asf1b	-0.104834	4.7808	0.312782	0.415423	28.3471	27.8789	28.8325	25.3839	27.7615	26.3219
ENSMUSG00000005481	Ddx39a	-0.142363	7.84759	0.0232979	0.0465337	241.775	236.237	243.111	208.571	222.95	222.315
ENSMUSG00000005483	Dnajb1	0.722323	6.59592	2.89743e-42	2.14887e-40	75.9325	73.645	71.8875	123.293	122.112	119.622
ENSMUSG00000005493	Msh4	-1.14029	1.72003	2.56576e-09	1.70773e-08	4.78995	4.75129	4.81464	2.32244	2.48041	1.85365
ENSMUSG00000005501	Usp40	-0.0445876	5.40927	0.503447	0.60734	40.7538	44.718	42.8337	40.4186	41.0221	42.9223
ENSMUSG00000005505	Kbtbd4	0.0237355	5.2086	0.774193	0.840012	42.0102	35.7744	37.521	35.6515	44.1703	38.1852
ENSMUSG00000005506	Celf1	-0.0273198	8.59976	0.54102	0.643097	383.51	394.217	395.686	385.036	370.344	395.034
ENSMUSG00000005510	Ndufs3	-0.315281	5.73925	7.39522e-06	3.07046e-05	61.4841	55.7578	54.2892	48.3638	42.0715	46.1353
ENSMUSG00000005514	Por	-0.520447	5.45588	3.0084e-13	3.07632e-12	48.4491	53.452	51.5221	36.1812	34.6303	35.9197
ENSMUSG00000005533	Igf1r	-0.154595	8.81163	0.0221817	0.0446212	461.17	506.362	503.544	454.913	448.19	419.008
ENSMUSG00000005534	Insr	0.192505	5.67247	0.0030715	0.0077205	47.6639	46.3251	47.4269	55.5756	52.0885	53.4264
ENSMUSG00000005540	Fcer2a	1.17825	1.18895	0.379647	0.486332	0.549666	0.139744	1.66022	0.244467	0.954002	4.16042
ENSMUSG00000005566	Trim28	-0.294927	8.95371	3.45957e-05	0.00012836	564.193	538.153	555.675	452.468	447.713	451.179
ENSMUSG00000005575	Ube2m	0.0133939	6.70741	0.851694	0.899723	96.7413	105.367	112.175	106.017	105.226	106.317
ENSMUSG00000005580	Adcy9	-0.193725	1.85392	0.277962	0.378053	4.71142	3.84296	3.43112	3.62626	3.62521	3.17181
ENSMUSG00000005583	Mef2c	1.95877	-0.206274	0.0891362	0.147575	0	0	0.719428	0.488935	0.763202	1.73008
ENSMUSG00000005609	Ctr9	-0.120206	6.22089	0.0475616	0.0864396	83.3922	81.9598	78.3623	74.3588	78.419	72.0865
ENSMUSG00000005610	Eif4g2	0.00234122	10.6017	0.960425	0.978179	1542.83	1597.83	1604.93	1589.32	1569.33	1594.59
ENSMUSG00000005615	Pcyt1a	0.141953	4.6366	0.12811	0.200421	25.3632	23.5468	22.3576	22.8984	27.2845	28.5462
ENSMUSG00000005621	Zfp592	0.203718	7.57837	3.37292e-05	0.00012549	172.988	175.448	189.265	204.497	211.311	204.808
ENSMUSG00000005625	Psmd4	0.25639	7.05336	1.44696e-06	6.67728e-06	124.225	120.529	119.314	147.699	139.475	146.521
ENSMUSG00000005656	Snx6	-0.0712052	5.84896	0.264538	0.362954	57.872	60.02	57.6096	56.4312	54.0919	56.0627
ENSMUSG00000005667	Mthfd2	-0.390672	6.4964	1.16924e-08	7.15433e-08	99.8037	103.9	103.708	77.9036	78.8006	77.977
ENSMUSG00000005674	Tomm40l	-0.202472	5.04614	0.0198551	0.0404657	36.435	32.211	36.3588	27.6655	33.6763	30.8942
ENSMUSG00000005682	Pan2	0.153366	5.34132	0.0324237	0.0621493	35.4142	41.0847	39.0705	43.7189	40.6405	43.7462
ENSMUSG00000005683	Cs	-0.250453	7.93217	2.17845e-07	1.1155e-06	266.038	268.797	273.881	224.665	228.674	226.928
ENSMUSG00000005686	Ampd3	-1.38799	1.62243	1.11003e-12	1.07023e-11	3.84766	4.61155	4.26123	1.26308	1.7172	1.93604
ENSMUSG00000005687	Bcas2	-0.167345	6.15106	0.00569486	0.0134059	75.2257	77.8373	71.0574	66.0877	66.7801	66.5255
ENSMUSG00000005696	Sh2d1a	0.239332	2.01699	0.150394	0.228709	3.84766	4.05257	3.32044	4.44116	5.05621	3.95446
ENSMUSG00000005698	Ctcf	0.0582329	7.55874	0.257141	0.354942	181.076	189.423	187.549	194.881	188.606	197.023
ENSMUSG00000005699	Pard6a	-0.331511	2.56872	0.0303183	0.0586887	7.30271	6.56796	5.97679	5.13381	5.34241	5.23142
ENSMUSG00000005718	Tfap4	0.355492	6.10065	0.000181688	0.000593665	53.9458	60.2296	65.634	77.2109	76.2248	76.9884
ENSMUSG00000005732	Ranbp1	-0.000444193	6.80972	0.981024	0.99391	112.682	107.673	111.622	108.014	98.0714	124.854
ENSMUSG00000005763	Cd247	-0.016009	7.06513	0.882436	0.922553	125.559	139.325	163.587	161.348	138.235	124.401
ENSMUSG00000005774	Rfx5	0.335972	5.48651	1.28193e-06	5.95235e-06	41.7746	39.268	38.2957	49.0564	47.7955	52.8085
ENSMUSG00000005779	Psmb4	-0.180791	7.32527	0.0174312	0.0360924	174.794	155.745	168.402	145.784	147.107	147.262
ENSMUSG00000005802	Slc30a4	0.280955	5.22339	3.45041e-05	0.00012809	34.629	31.3725	34.3112	38.4628	42.1669	41.8102
ENSMUSG00000005803	Sqor	-0.544672	0.295405	0.199126	0.288607	1.25638	1.46731	0.774769	0.733402	1.3356	0.5355
ENSMUSG00000005804	Bloc1s6	-0.314359	4.97449	5.24007e-05	0.00018922	35.7283	33.7481	33.5364	28.6027	26.9029	26.9809
ENSMUSG00000005813	Metap1	0.109122	7.34406	0.0315692	0.0607789	162.152	162.312	154.732	175.568	165.138	174.655
ENSMUSG00000005823	Gpr108	0.319642	5.09501	1.37081e-05	5.43731e-05	32.7444	30.2545	31.3781	39.1963	39.1141	39.3386
ENSMUSG00000005824	Tnfsf14	0.307322	3.17305	0.016789	0.0349235	8.00942	9.15322	7.24962	10.5121	9.25382	9.96853
ENSMUSG00000005846	Rsl1d1	0.250946	8.50795	8.60259e-07	4.08721e-06	349.588	351.595	337.135	400.6	421.86	413.529
ENSMUSG00000005871	Apc	-0.233884	7.13228	0.000103095	0.000352834	148.802	154.347	150.416	127.653	133.656	125.142
ENSMUSG00000005873	Reep5	0.594165	6.23207	1.35162e-14	1.57958e-13	64.7036	59.1116	53.1824	85.4006	91.1072	90.2523
ENSMUSG00000005881	Ergic3	-0.0590496	5.58711	0.353753	0.458381	49.8626	47.9321	50.36	46.2858	49.0357	47.5359
ENSMUSG00000005882	Uqcc1	-0.340659	5.1558	5.5418e-06	2.34566e-05	40.7538	37.2417	38.9598	29.3361	30.9097	32.0888
ENSMUSG00000005883	Spo11	-0.0561425	0.115717	0.929791	0.957017	1.17786	0.419231	1.38352	0.89638	0.858602	1.11219
ENSMUSG00000005886	Ncoa2	-0.135643	7.93893	0.0297398	0.057693	251.904	265.094	253.405	226.458	244.129	231.501
ENSMUSG00000005893	Nr2c2	0.19423	7.37389	0.000445882	0.00135235	160.738	144.216	150.139	172.553	169.335	177.909
ENSMUSG00000005897	Nr2c1	-0.440377	4.03851	1.21591e-05	4.86004e-05	17.5108	20.8917	18.041	13.3235	12.5928	15.1999
ENSMUSG00000005899	Smpd4	0.0299432	6.87196	0.601152	0.695914	119.513	119.271	116.326	120.93	120.681	120.776
ENSMUSG00000005907	Pex1	-0.625202	4.61171	6.04039e-14	6.63411e-13	30.9384	30.4642	27.781	20.4945	18.0306	18.6601
ENSMUSG00000005917	Otx1	2.68537	-0.0651843	5.2488e-11	4.2777e-10	0.471142	0.0698719	0.166022	1.42606	1.431	1.52411
ENSMUSG00000005936	Kctd20	0.139228	6.22459	0.0194617	0.0397298	72.5559	71.1995	72.7176	77.5369	83.666	78.1829
ENSMUSG00000005947	Itgae	1.118	1.11225	0.00371615	0.0091584	1.57047	1.67693	0.83011	2.48542	2.76661	3.46015
ENSMUSG00000005949	Ctns	-0.220218	2.84604	0.0975837	0.159369	7.69533	7.9654	7.02826	6.47838	6.96421	6.17884
ENSMUSG00000005951	Shpk	-0.228083	1.98264	0.118549	0.188079	4.39733	4.40193	4.26123	3.7485	3.52981	3.7485
ENSMUSG00000005968	Tuft1	-0.541476	2.35203	0.000671497	0.00196145	5.9678	4.96091	6.75156	4.03371	3.62521	4.36638
ENSMUSG00000005973	Rcn1	-0.0342323	4.77176	0.688966	0.770797	27.1692	24.8744	28.113	29.1731	22.9914	25.4156
ENSMUSG00000005981	Trap1	-0.274008	7.32035	1.08519e-07	5.80806e-07	168.355	172.723	181.13	146.884	145.771	139.889
ENSMUSG00000005982	Naa60	-0.293179	5.67364	3.37847e-06	1.47581e-05	54.3384	54.7796	56.2261	46.0821	46.3645	43.0459
ENSMUSG00000005983	1700037C18Rik	-0.0885174	2.40853	0.544157	0.645653	5.18257	6.63783	5.25736	5.74498	4.96081	5.14903
ENSMUSG00000005986	Ankrd13d	-0.356462	1.6754	0.140741	0.216493	4.16176	2.65513	3.43112	2.56691	2.95741	2.55392
ENSMUSG00000006005	Tpr	0.296347	9.35846	2.9869e-09	1.96957e-08	578.327	606.838	617.657	741.632	738.207	734.582
ENSMUSG00000006010	Odr4	0.00558236	4.84046	0.930787	0.957823	29.6035	28.0186	29.0538	29.2546	29.5741	28.3815
ENSMUSG00000006019	Dhx34	0.14724	5.29424	0.063658	0.111087	38.1625	35.7744	38.2404	44.6968	38.6371	40.2037
ENSMUSG00000006021	Kptn	-0.5209	3.41373	7.96055e-05	0.00027708	10.8363	13.625	11.4555	8.84157	7.15501	8.60919
ENSMUSG00000006024	Napa	0.220135	6.77264	3.34211e-05	0.000124412	96.9768	102.991	101.716	118.444	120.013	113.773
ENSMUSG00000006050	Sra1	0.306473	5.50644	9.71769e-06	3.95208e-05	41.3035	44.3687	38.6278	49.1379	52.8517	51.8611
ENSMUSG00000006057	Atp5g1	0.0899099	7.04233	0.146453	0.2238	133.255	125.909	120.2	133.072	139.284	131.609
ENSMUSG00000006058	Snf8	0.0582961	5.23922	0.495251	0.59949	38.6337	33.259	37.6316	36.1812	39.2095	38.9267
ENSMUSG00000006095	Tbcb	0.122216	4.68767	0.193588	0.282095	25.4417	24.1058	22.8003	26.4432	22.7052	28.1755
ENSMUSG00000006127	Inpp5k	0.279713	5.2239	0.00020828	0.000673703	31.4095	31.8616	33.2597	40.2964	37.8739	38.8443
ENSMUSG00000006134	Crkl	-0.0398515	6.79575	0.502423	0.606538	109.305	120.04	112.508	111.599	115.53	106.358
ENSMUSG00000006154	Eps8l1	-1.59601	4.27113	6.20593e-08	3.42048e-07	39.733	24.8045	31.8209	10.1454	8.29982	13.2227
ENSMUSG00000006169	Clint1	-0.0968906	8.09874	0.160276	0.240807	272.163	290.248	302.879	282.971	264.354	261.777
ENSMUSG00000006179	Prss16	-0.268966	0.702258	0.432173	0.538689	1.02081	1.95641	1.66022	1.62978	1.0494	1.11219
ENSMUSG00000006191	Cdkal1	-0.0862478	6.00269	0.248968	0.345596	61.2485	70.4309	66.5194	64.5394	60.6745	61.3353
ENSMUSG00000006215	Zbtb17	0.343581	5.94361	1.11519e-07	5.95211e-07	53.082	51.4956	54.9533	67.9619	67.6387	67.061
ENSMUSG00000006221	Hspb7	3.6418	0.0418781	1.19011e-11	1.03173e-10	0.157047	0.139744	0.166022	3.30031	1.2402	1.31815
ENSMUSG00000006262	Mob1b	0.0787766	6.02814	0.302208	0.404603	62.2693	65.0508	63.6971	62.3392	67.6387	71.8805
ENSMUSG00000006273	Atp6v1b2	0.18491	6.53443	0.00416793	0.0101404	92.1083	83.8463	86.3867	96.1571	99.5024	102.363
ENSMUSG00000006276	Eps15l1	0.104248	6.61845	0.0647465	0.11268	95.5634	88.1784	98.5063	103.369	103.128	97.5433
ENSMUSG00000006281	Tep1	-0.364423	5.33871	4.68222e-07	2.2932e-06	48.1351	46.7443	43.7744	35.4885	34.1533	37.3202
ENSMUSG00000006288	Ttc5	0.0104912	5.43114	0.911167	0.944328	46.172	42.4821	38.6831	39.563	43.8841	44.6936
ENSMUSG00000006289	Osgep	-0.418813	4.6046	2.12694e-06	9.58579e-06	26.6981	26.4815	27.7257	20.3723	19.9386	20.1842
ENSMUSG00000006299	Aamp	0.0121408	6.89486	0.902793	0.937377	117.629	102.083	118.816	113.637	104.749	122.3
ENSMUSG00000006301	Tmbim1	0.991983	3.6927	1.23072e-19	2.25099e-18	9.5799	8.73399	8.3011	16.2571	19.1754	17.7951
ENSMUSG00000006304	Arpc2	0.021082	8.84367	0.702198	0.781551	480.644	471.566	440.567	458.865	491.216	463.743
ENSMUSG00000006307	Kmt2b	0.0465257	7.52	0.324997	0.428254	175.186	172.584	184.948	180.784	189.083	181.617
ENSMUSG00000006310	Zbtb32	1.29765	2.64901	2.19552e-12	2.04521e-11	2.82685	3.91283	4.48259	8.06742	8.87222	10.9571
ENSMUSG00000006315	Tmem147	-0.098298	5.25345	0.201304	0.290889	38.3981	40.4558	41.7822	39.237	36.6337	36.7435
ENSMUSG00000006333	Rps9	-0.970702	9.48642	3.19518e-47	2.93391e-45	969.14	881.225	941.289	458.58	478.718	487.263
ENSMUSG00000006335	Tfpt	-0.00580235	3.97169	0.960651	0.978336	17.5108	13.066	16.1595	14.9532	15.0732	16.3533
ENSMUSG00000006342	Susd2	-0.0363761	1.27502	0.904257	0.938608	2.74833	2.02629	1.88158	2.03723	2.1942	2.18319
ENSMUSG00000006344	Ggt5	-0.103091	1.03863	0.740123	0.813744	2.19866	2.09616	1.99226	1.71127	2.0034	2.142
ENSMUSG00000006356	Crip2	1.9757	1.61019	2.89649e-20	5.52214e-19	0.706714	1.67693	1.16215	4.72637	4.77001	4.69592
ENSMUSG00000006360	Crip1	-0.0887981	4.00296	0.385754	0.492426	15.7047	14.4635	16.2148	14.2606	13.356	15.6531
ENSMUSG00000006369	Fbln1	-0.486484	1.60057	0.0852693	0.142217	2.43424	3.84296	3.20976	1.4668	2.86201	2.6775
ENSMUSG00000006373	Pgrmc1	-0.148823	5.42832	0.0209101	0.0424045	46.5646	45.5565	43.9405	40.1334	41.8807	40.8627
ENSMUSG00000006378	Gcat	-0.847999	1.1296	0.00428991	0.0104146	3.76914	1.88654	2.43499	1.67053	1.0494	1.56531
ENSMUSG00000006390	Elovl1	0.106568	5.95453	0.086499	0.14383	54.9666	58.2732	61.5941	62.9911	62.9641	62.777
ENSMUSG00000006392	Med8	0.150551	5.9383	0.0302593	0.0585998	61.6411	56.5963	56.0601	61.7687	67.3525	64.6719
ENSMUSG00000006395	Hyi	0.473327	3.29111	0.00157289	0.0042301	7.85237	6.2186	8.24576	11.0418	10.017	9.92734
ENSMUSG00000006398	Cdc20	-0.0630803	4.10598	0.588317	0.684696	20.4162	16.6295	16.0488	16.1348	15.741	18.4541
ENSMUSG00000006412	Pfdn2	0.194352	5.49872	0.00884041	0.0199112	38.084	38.1501	43.2764	46.1228	42.8347	47.4947
ENSMUSG00000006418	Rnf114	0.753906	6.8861	2.66151e-32	1.18957e-30	88.9674	89.3662	93.083	159.678	148.061	149.734
ENSMUSG00000006423	Steep1	-0.0333774	5.79155	0.570347	0.668624	55.2022	58.9719	57.997	56.2682	53.6149	57.7928
ENSMUSG00000006442	Srm	0.28332	8.13115	1.09202e-05	4.39871e-05	240.911	256.36	268.956	317.278	301.942	313.267
ENSMUSG00000006445	Epha2	3.1349	-0.0810549	3.01109e-14	3.40415e-13	0.392619	0.0698719	0.166022	1.71127	1.5264	2.05961
ENSMUSG00000006456	Rbm14	0.129148	6.81801	0.0736319	0.125697	98.2332	108.232	111.954	120.319	114.289	113.814
ENSMUSG00000006463	Zdhhc24	-0.152434	3.46533	0.167961	0.250596	11.2289	11.6686	11.9536	11.2047	10.5894	9.68018
ENSMUSG00000006464	Bbs1	-0.22648	1.49906	0.278535	0.378541	2.66981	2.37565	3.43112	2.20021	2.0988	2.88346
ENSMUSG00000006471	Ndor1	0.0268381	4.48406	0.775083	0.840462	23.243	24.1757	21.3615	24.1615	23.6592	22.1614
ENSMUSG00000006476	Nsmf	-0.60463	4.38307	1.55641e-12	1.47531e-11	26.541	23.3372	23.9072	16.9497	15.4548	15.6943
ENSMUSG00000006494	Pdk1	-0.556562	6.91967	2.12509e-15	2.6833e-14	150.766	145.334	143.222	101.902	98.93	97.6669
ENSMUSG00000006498	Ptbp1	0.167327	9.68322	0.0148614	0.031378	712.839	801.85	826.568	891.898	874.629	863.143
ENSMUSG00000006517	Mvd	-0.709154	3.48046	2.22119e-08	1.30696e-07	11.543	12.2975	14.9973	8.27114	8.29982	7.49699
ENSMUSG00000006519	Cyba	-0.533977	5.44607	2.25492e-06	1.01186e-05	51.9042	46.8142	51.4668	33.9809	32.4361	36.9907
ENSMUSG00000006526	Stimate	-0.628675	3.93658	1.73219e-11	1.47795e-10	18.296	17.1186	19.7566	11.8159	10.5894	12.8108
ENSMUSG00000006527	Sfmbt1	0.402465	6.36314	1.83102e-13	1.91738e-12	72.3204	72.5969	72.5516	96.1979	93.3968	97.2961
ENSMUSG00000006567	Atp7b	0.39251	0.543158	0.382598	0.489462	1.57047	1.67693	0.940791	2.93361	1.0494	1.27696
ENSMUSG00000006575	Rundc3a	-0.554412	0.796807	0.045214	0.0828985	2.27719	1.53718	1.71556	0.977869	1.0494	1.6065
ENSMUSG00000006585	Cdt1	-0.271303	6.85301	7.24537e-05	0.00025356	130.742	126.259	132.43	107.28	110.95	104.958
ENSMUSG00000006587	Snai3	-0.097618	0.45151	0.724174	0.800828	2.66981	0.908335	0.88545	1.54829	1.1448	1.27696
ENSMUSG00000006589	Aprt	-0.0147941	6.51717	0.852613	0.900233	91.7943	81.6803	92.6402	87.5193	87.005	88.8517
ENSMUSG00000006599	Gtf2h1	0.312745	6.91996	2.75688e-09	1.82503e-08	112.289	107.742	108.855	131.849	134.228	141.907
ENSMUSG00000006638	Abhd1	0.116231	1.33245	0.685263	0.767672	2.59128	2.58526	1.7709	2.81137	2.86201	1.89484
ENSMUSG00000006641	Slc5a6	-0.26325	4.60972	0.000933133	0.00264388	25.2846	28.1584	26.3421	23.1429	21.942	21.3376
ENSMUSG00000006673	Qrich1	0.0129758	7.69873	0.858146	0.905013	189.949	220.097	223.133	216.272	211.693	211.275
ENSMUSG00000006675	P4htm	-0.559023	2.35923	0.000295764	0.000932326	5.18257	6.84745	6.86224	4.15594	3.81601	4.73711
ENSMUSG00000006676	Usp19	0.0358846	7.46042	0.601714	0.696325	183.353	167.343	168.789	179.317	175.155	177.621
ENSMUSG00000006678	Pola1	0.0592428	7.09882	0.303259	0.405647	134.982	140.163	130.881	137.309	144.817	141.289
ENSMUSG00000006699	Cdc42	0.0773503	8.89612	0.156847	0.236682	487.868	500.213	463.367	497.735	526.227	507.86
ENSMUSG00000006705	Pknox1	-0.0902523	6.24842	0.129947	0.202614	77.0318	75.6713	72.8283	70.1214	72.8857	69.203
ENSMUSG00000006715	Gmnn	-0.185147	5.43585	0.0741377	0.126368	47.1928	44.5084	44.4385	36.0182	43.5025	40.7392
ENSMUSG00000006717	Acot13	-0.358279	3.22161	0.00972646	0.0216682	10.051	10.2712	10.238	8.06742	8.68142	7.37342
ENSMUSG00000006724	Cyp27b1	-0.0189429	-0.0483228	0.928946	0.956424	1.17786	0.419231	0.88545	1.01861	0.572401	0.741461
ENSMUSG00000006728	Cdk4	-0.050022	8.24885	0.406194	0.513035	312.682	321.97	308.524	297.15	312.626	301.775
ENSMUSG00000006731	B4galnt1	0.280223	8.85606	1.21182e-05	4.84657e-05	433.294	398.829	412.897	516.193	476.619	517.952
ENSMUSG00000006732	Mettl1	-0.310622	5.87178	1.69272e-05	6.6227e-05	64.468	66.7976	65.0806	51.1344	53.5195	53.8383
ENSMUSG00000006736	Tspan31	-0.227521	4.72811	0.0229256	0.0459262	26.2269	29.9052	28.5004	23.3874	24.0408	24.9213
ENSMUSG00000006740	Kif5b	-0.0733331	7.65509	0.122501	0.193349	210.051	206.681	210.959	196.959	201.104	198.917
ENSMUSG00000006763	Saal1	0.032112	4.7037	0.698785	0.778517	26.384	26.3417	25.4567	25.2209	26.6167	28.0107
ENSMUSG00000006782	Cnp	-0.591489	5.58298	2.26308e-12	2.10379e-11	54.1814	50.7969	58.7718	36.1812	37.6831	35.3018
ENSMUSG00000006818	Sod2	-0.126524	6.15965	0.086463	0.14383	69.7291	76.0206	77.4769	68.6546	65.5399	70.0681
ENSMUSG00000006850	Tmco6	-0.210058	3.93693	0.0557423	0.0994593	16.647	16.6994	14.4439	13.8124	13.7376	13.5935
ENSMUSG00000006906	Stambp	0.326814	4.80236	1.30798e-05	5.20185e-05	25.9128	26.2718	25.6781	33.818	31.7683	31.7592
ENSMUSG00000006920	Ezh1	-0.107235	5.55218	0.115408	0.184003	47.7424	51.3559	43.9405	44.0449	43.7887	44.5288
ENSMUSG00000006932	Ctnnb1	-0.0609036	7.81105	0.239897	0.335383	233.922	220.725	220.2	220.265	214.841	211.44
ENSMUSG00000006941	Eif1b	-0.0717764	5.30106	0.4414	0.547914	35.1786	43.111	40.5093	38.5036	35.8705	38.4736
ENSMUSG00000006998	Psmd2	0.135976	8.52758	0.010365	0.0229355	346.29	339.438	348.591	379.984	370.057	385.972
ENSMUSG00000007029	Vars	0.276545	9.19573	0.000318664	0.000998218	556.576	503.008	527.507	652.198	642.902	627.235
ENSMUSG00000007030	Vwa7	0.444759	1.44335	0.0265404	0.052199	2.19866	2.2359	2.49033	3.0151	3.43441	3.17181
ENSMUSG00000007035	Msh5	-0.448946	1.05691	0.0423109	0.0782025	2.43424	2.44552	2.15828	1.79276	1.8126	1.56531
ENSMUSG00000007036	Abhd16a	-0.0333957	4.59996	0.685889	0.768182	25.2846	24.7347	22.9664	24.1615	24.1362	22.9441
ENSMUSG00000007038	Neu1	-0.600746	5.13526	3.82413e-11	3.16675e-10	46.0149	41.9231	41.8375	29.499	29.5741	26.6514
ENSMUSG00000007039	Ddah2	0.173246	0.532527	0.674175	0.758194	2.27719	0.489103	0.996132	1.34457	1.5264	1.31815
ENSMUSG00000007041	Clic1	0.1216	7.13779	0.108062	0.173832	141.421	130.381	128.003	138.205	143.577	152.782
ENSMUSG00000007050	Lsm2	-0.0362163	5.5601	0.664896	0.750398	43.8948	46.1155	52.1309	47.3044	45.4105	46.1353
ENSMUSG00000007080	Pole	-0.326001	7.5912	1.64717e-06	7.55469e-06	220.809	223.45	216.493	173.775	186.794	167.447
ENSMUSG00000007207	Stx1a	-0.0625948	3.28196	0.588155	0.684566	9.73694	10.2712	7.80303	8.80082	9.15842	8.56799
ENSMUSG00000007216	Zfp775	-0.663314	2.69027	9.20062e-06	3.75992e-05	7.45976	8.31476	7.47099	5.01158	4.00681	5.27261
ENSMUSG00000007338	Mrpl49	0.196384	5.36737	0.00555567	0.0131378	38.4766	40.5956	37.2996	44.982	44.3611	43.8286
ENSMUSG00000007379	Dennd2c	0.174704	2.59527	0.247331	0.343854	5.41814	6.42822	5.97679	5.54126	7.44122	7.4558
ENSMUSG00000007411	Mark3	0.153839	6.71439	0.00200114	0.0052582	100.589	99.7771	99.3364	112.129	111.427	109.86
ENSMUSG00000007415	Gatad1	0.410964	5.6887	6.36396e-09	4.04049e-08	42.1672	43.1808	46.6522	59.8537	53.9965	61.0058
ENSMUSG00000007458	M6pr	-0.0593983	8.22024	0.293273	0.394793	318.335	312.677	296.626	282.849	306.902	300.91
ENSMUSG00000007476	Lrrc8a	0.167575	3.88531	0.0882038	0.146262	13.5061	12.4372	13.7798	14.3013	15.6456	15.0352
ENSMUSG00000007564	Ppp2r1a	0.0422042	7.90262	0.449602	0.55544	238.084	233.023	242.447	237.744	246.896	250.408
ENSMUSG00000007570	Fance	-0.28361	4.52654	0.000916958	0.00260187	26.6195	25.7129	23.4644	20.413	21.0834	20.6785
ENSMUSG00000007589	Tinf2	-0.0291317	5.82467	0.711262	0.789524	55.3592	60.7886	55.1193	53.9865	59.1481	55.4036
ENSMUSG00000007591	Tssk4	-1.61883	0.66995	1.2843e-07	6.80358e-07	2.82685	1.88654	1.88158	0.733402	1.1448	0.453115
ENSMUSG00000007603	Dus3l	-0.00784996	5.58594	0.945631	0.967419	47.5069	47.5828	48.6998	48.4453	49.2265	45.8058
ENSMUSG00000007610	Gtpbp3	-0.119755	4.74918	0.13166	0.205001	29.2108	27.5295	25.4567	26.7692	23.85	24.3034
ENSMUSG00000007613	Tgfbr1	0.308039	5.50801	8.24855e-05	0.000286218	42.1672	41.7135	41.0628	56.0645	49.8943	48.2773
ENSMUSG00000007617	Homer1	-0.163402	5.6779	0.00961944	0.0214546	51.9042	52.5437	54.8426	45.7969	48.9403	48.195
ENSMUSG00000007646	Rad51c	-0.439109	2.11666	0.028472	0.0554888	4.71142	5.45001	4.15055	3.62626	4.10221	3.00704
ENSMUSG00000007656	Arpp19	0.222513	5.93029	0.000679305	0.00198125	52.5324	58.0636	56.7795	67.6767	61.4377	65.5369
ENSMUSG00000007659	Bcl2l1	1.73284	7.51713	2.33104e-68	4.84067e-66	86.7687	86.711	88.3237	313.611	257.581	298.232
ENSMUSG00000007670	Khsrp	0.187908	8.92709	0.0083779	0.0189517	399.607	436.071	486.832	518.434	475.475	512.514
ENSMUSG00000007721	Ccdc124	0.0146376	5.11297	0.851975	0.89984	31.5665	29.4161	37.4103	33.2475	32.2453	34.1072
ENSMUSG00000007739	Cct4	0.138058	8.72991	0.00863897	0.0194868	424.656	398.759	400.832	445.542	439.222	461.518
ENSMUSG00000007777	0610009B22Rik	-0.979284	1.85649	4.99897e-08	2.8021e-07	5.49666	4.54167	4.81464	2.93361	1.7172	2.47154
ENSMUSG00000007812	Zfp655	0.616717	6.3532	2.43111e-26	7.13372e-25	67.2163	70.1514	64.1951	99.213	107.421	102.981
ENSMUSG00000007815	Rhoa	0.0754866	8.45636	0.101087	0.164453	342.599	343.7	345.658	357.737	359.277	370.154
ENSMUSG00000007817	Zmiz1	0.210327	7.3974	0.0167705	0.0348958	130.742	155.745	168.512	185.102	169.622	171.937
ENSMUSG00000007827	Ankrd26	-0.527108	4.84927	8.93736e-10	6.27988e-09	30.7028	37.7308	32.7063	22.7355	23.373	24.0975
ENSMUSG00000007833	Aldh16a1	-0.774962	4.3659	1.58465e-15	2.0217e-14	26.541	24.3154	25.2353	15.0347	14.0238	15.0764
ENSMUSG00000007836	Hnrnpa0	-0.0902274	8.17328	0.188007	0.275733	264.861	266.352	300.002	264.84	241.458	273.846
ENSMUSG00000007837	Prrg2	1.41589	1.82565	3.20363e-13	3.26113e-12	1.57047	2.02629	1.93692	5.2153	4.96081	4.73711
ENSMUSG00000007850	Hnrnph1	-0.0897623	8.35942	0.103507	0.167739	322.183	323.367	322.304	298.617	284.293	325.131
ENSMUSG00000007872	Id3	-0.316855	5.14543	0.000308283	0.000968848	41.5391	35.3552	34.2005	27.2581	31.2913	30.7706
ENSMUSG00000007880	Arid1a	0.108485	8.90389	0.0860341	0.143298	425.049	456.054	486.278	508.288	486.541	479.725
ENSMUSG00000007891	Ctsd	0.364034	5.02627	0.000269484	0.000854475	28.5826	29.8353	27.781	34.6736	36.6337	39.5034
ENSMUSG00000007892	Rplp1	-1.21004	9.88777	2.35682e-75	5.89117e-73	1181.86	1192.78	1296.8	517.333	533.096	536.859
ENSMUSG00000007950	Abhd8	-0.302752	5.67941	2.34685e-06	1.05102e-05	55.9089	53.0328	55.8387	43.1892	45.0289	45.5587
ENSMUSG00000007987	Ift22	-0.0537555	2.39142	0.892024	0.929915	5.49666	5.31027	5.25736	4.56339	6.77341	4.7783
ENSMUSG00000008035	Mid1ip1	0.384836	4.11417	0.000332126	0.0010363	14.2128	15.0225	14.8866	20.6575	16.5996	19.6075
ENSMUSG00000008036	Ap2s1	-0.174258	6.15655	0.0453811	0.0831039	83.1566	69.9418	77.8643	67.3507	69.0697	68.2968
ENSMUSG00000008090	Fgfrl1	0.148363	1.3495	0.499009	0.603226	2.04162	2.09616	2.60101	2.40393	2.385	2.71869
ENSMUSG00000008129	Brme1	-0.0852279	2.58872	0.559123	0.658958	5.65371	5.79937	6.41951	5.74498	5.24701	5.76692
ENSMUSG00000008136	Fhl2	0.0770879	1.81628	0.796814	0.857551	4.16176	3.00449	2.71169	3.82999	3.14821	3.17181
ENSMUSG00000008140	Emc10	-0.646916	6.317	2.33082e-25	6.44702e-24	89.8312	93.1393	96.4034	60.2204	57.5263	60.3467
ENSMUSG00000008167	Fbxw9	0.228727	3.2396	0.0617803	0.108455	8.00942	8.87373	8.41178	10.0232	9.54002	9.96853
ENSMUSG00000008193	Spib	1.45698	0.680846	0.000322387	0.00100801	0.706714	0.628847	0.664088	2.03723	0.954002	2.26558
ENSMUSG00000008200	Fnbp4	0.0462073	7.68497	0.304447	0.406874	201.727	208.777	207.638	210.527	215.318	213.005
ENSMUSG00000008206	Cers4	-0.2917	3.66778	0.0105502	0.0232918	13.8987	14.1141	13.1711	9.57497	11.7342	12.4813
ENSMUSG00000008226	Scrn3	0.579506	2.67986	2.67887e-05	0.000101514	4.78995	5.58975	5.47872	8.18965	8.20442	7.53819
ENSMUSG00000008301	Phax	0.387339	5.33818	1.64432e-09	1.11983e-08	33.9223	35.7744	35.3627	45.6746	45.4105	46.3413
ENSMUSG00000008305	Tle1	0.257691	3.14233	0.053599	0.0960541	8.16647	7.26668	9.57393	10.9603	8.96762	9.80376
ENSMUSG00000008307	1700109H08Rik	0.0317496	4.19829	0.734844	0.80941	16.49	18.027	18.4284	16.4608	19.557	18.6601
ENSMUSG00000008318	Relt	-0.49598	4.34534	2.21646e-08	1.30474e-07	23.7142	23.1276	25.0693	18.5795	16.5996	15.7354
ENSMUSG00000008333	Snrpb2	0.113755	6.00922	0.0935909	0.153746	61.8767	57.295	62.3689	67.9212	60.7699	66.7315
ENSMUSG00000008348	Ubc	1.4186	8.08903	3.81785e-105	2.71228e-102	163.172	154.627	160.433	429.896	432.258	416.495
ENSMUSG00000008373	Prpf31	-0.0541456	7.30057	0.271426	0.370671	155.241	160.496	165.745	156.052	147.87	159.043
ENSMUSG00000008384	Sertad1	0.259514	3.7532	0.0177705	0.0367104	12.8779	10.4109	11.9536	13.7309	14.2146	14.2525
ENSMUSG00000008393	Carhsp1	1.23397	5.02717	3.65953e-58	4.89073e-56	19.945	20.6122	20.9188	50.4825	45.4105	48.195
ENSMUSG00000008398	Elk3	-0.741552	6.39898	2.07413e-17	3.16703e-16	102.788	110.188	96.4587	53.6606	65.4445	66.4019
ENSMUSG00000008429	Herpud2	0.312747	5.7018	5.03576e-06	2.14832e-05	47.978	44.718	47.1502	61.6872	52.9471	57.7928
ENSMUSG00000008435	Rdh13	-0.0982272	4.71796	0.199379	0.288851	24.8135	27.7392	27.1169	24.8134	22.6098	26.3631
ENSMUSG00000008450	Nutf2	0.0664364	5.84589	0.446427	0.552579	52.6894	58.0636	57.9416	60.6686	60.6745	55.7331
ENSMUSG00000008475	Arpc5	-0.0283452	7.87565	0.667933	0.753133	250.805	229.11	221.971	220.387	237.642	230.388
ENSMUSG00000008482	Rnf151	-0.526038	-0.0330321	0.0900244	0.148715	1.02081	1.46731	1.27283	1.05936	0.763202	0.741461
ENSMUSG00000008496	Pou2f2	0.290703	7.50015	0.000870104	0.00248092	150.53	155.395	169.453	213.42	177.254	190.308
ENSMUSG00000008604	Ubqln4	-0.0246479	6.84893	0.685825	0.768174	112.839	116.896	126.509	119.463	115.053	115.915
ENSMUSG00000008668	Rps18	-0.432186	9.53241	1.40728e-11	1.21454e-10	835.021	742.948	822.639	589.166	576.408	613.106
ENSMUSG00000008682	Rpl10	-0.746416	9.60826	1.10751e-44	9.28523e-43	1004.63	969.403	949.701	563.538	602.548	577.474
ENSMUSG00000008683	Rps15a	-0.594834	8.88584	7.60613e-19	1.31794e-17	545.74	488.055	536.085	340.95	340.197	358.002
ENSMUSG00000008690	Ncaph2	-0.683455	7.02522	2.15615e-27	6.86409e-26	166.549	150.714	158.44	97.4609	96.6404	101.663
ENSMUSG00000008730	Hipk1	0.177284	8.12437	0.0103767	0.0229577	244.523	267.749	272.331	309.984	291.829	285.545
ENSMUSG00000008734	Gprc5b	0.900929	1.21257	0.00489943	0.0117298	2.19866	1.04808	1.21749	2.97435	2.76661	2.47154
ENSMUSG00000008763	Man1a2	-0.00799603	6.81332	0.863337	0.908667	114.174	111.795	113.891	112.659	109.996	114.762
ENSMUSG00000008822	Acyp1	-0.259587	2.63067	0.0422721	0.0781414	6.91009	7.47629	5.64475	5.54126	5.15161	5.68453
ENSMUSG00000008855	Hdac5	0.273308	5.50803	0.000293561	0.000925813	38.9478	39.5475	43.2764	50.6455	51.7069	45.7646
ENSMUSG00000008859	Rala	-0.223278	4.14221	0.0212441	0.04294	18.7672	18.4462	18.6498	14.1384	17.5536	16.8064
ENSMUSG00000008892	Vdac3	-0.054364	6.57512	0.351638	0.456296	103.965	95.7245	95.1306	90.7381	97.022	96.3075
ENSMUSG00000008958	Vps72	-0.393376	4.90902	2.47026e-08	1.44219e-07	34.629	33.9578	33.4257	26.8914	24.8041	25.4568
ENSMUSG00000008976	Gabpa	0.352949	6.76162	2.81767e-10	2.09895e-09	100.118	99.7072	93.9684	122.926	129.076	123.536
ENSMUSG00000008999	Bmp7	-0.175355	2.26546	0.490199	0.595027	4.08323	6.77758	5.09134	5.25605	5.81941	3.37777
ENSMUSG00000009013	Dynll1	0.191826	6.78632	0.0048046	0.0115355	108.127	109.629	104.483	125.045	124.974	118.181
ENSMUSG00000009030	Pdcl	-0.0113954	4.85596	0.8457	0.89553	28.7397	27.5295	30.7694	30.6399	25.2811	29.6172
ENSMUSG00000009035	Tmem184b	0.0266997	5.11299	0.787324	0.850456	27.1692	35.4251	38.7384	35.733	32.6269	35.0134
ENSMUSG00000009073	Nf2	-0.0200703	7.08306	0.742677	0.81561	129.878	140.862	145.546	139.754	132.988	137.706
ENSMUSG00000009076	Zmat5	-0.323948	3.80455	0.0021659	0.00564498	14.998	13.5552	15.2187	11.0418	12.879	11.6162
ENSMUSG00000009079	Ewsr1	0.371227	9.0381	3.32328e-10	2.46335e-09	437.377	461.015	487.828	605.464	584.803	602.931
ENSMUSG00000009090	Ap1b1	-0.0920744	7.03385	0.0875638	0.145362	131.292	135.062	130.659	123.374	123.639	125.307
ENSMUSG00000009112	Bcl2l13	-0.59354	6.31561	6.90449e-26	1.9787e-24	98.3117	96.7027	92.0868	63.5615	64.9675	61.9532
ENSMUSG00000009145	Dqx1	-0.414966	2.90465	0.00416075	0.0101265	7.38123	9.43271	8.13507	6.11168	6.58261	6.17884
ENSMUSG00000009207	Lnpk	-0.0217352	5.64252	0.76486	0.832587	51.6686	50.5174	51.9095	49.0157	52.1839	51.1196
ENSMUSG00000009291	Pttg1ip	0.608908	5.35068	7.93118e-12	6.9925e-11	36.8276	31.5122	30.6034	50.6455	51.4207	48.5657
ENSMUSG00000009293	Ube2g2	0.0661131	5.1985	0.461142	0.567152	37.6129	34.7962	33.7578	35.244	34.6303	40.4096
ENSMUSG00000009406	Elk1	-0.37728	3.57142	0.000817771	0.00234408	13.4276	11.5987	13.1711	9.86018	9.92162	9.68018
ENSMUSG00000009470	Tnpo1	-0.148357	8.91475	0.00696074	0.0160554	496.506	523.061	518.763	456.624	462.405	469.139
ENSMUSG00000009535	Rnmt	-1.22888	6.37251	1.91308e-55	2.48296e-53	102.316	86.9207	94.3004	41.5187	41.4991	38.144
ENSMUSG00000009549	Srp14	0.284372	5.61855	0.00274593	0.00700257	45.8579	41.2244	41.1734	51.0529	53.8057	51.408
ENSMUSG00000009555	Cdk9	0.480592	6.74709	1.05126e-17	1.63856e-16	92.2654	93.279	89.0984	130.22	123.066	128.849
ENSMUSG00000009563	Tor2a	-0.376999	4.54599	2.05479e-05	7.93124e-05	24.0283	25.9924	27.3936	20.1278	18.5076	20.6785
ENSMUSG00000009566	Fpgs	-0.152579	4.74115	0.119198	0.188909	29.1323	27.1103	28.2237	26.0358	23.85	25.704
ENSMUSG00000009569	Mrtfb	-0.366231	5.66633	2.21347e-06	9.94918e-06	57.0082	56.2469	59.8232	43.4744	47.3185	44.1993
ENSMUSG00000009575	Cbx5	-0.805695	8.73972	1.05206e-66	1.9453e-64	555.948	550.521	529.499	301.754	319.877	314.874
ENSMUSG00000009585	Apobec3	-0.397178	7.27276	1.36191e-09	9.35999e-09	182.175	161.963	178.142	137.757	122.78	134.905
ENSMUSG00000009621	Vav2	0.926071	5.77049	1.52697e-28	5.33963e-27	37.1417	37.3815	38.9045	80.6742	63.2503	70.5212
ENSMUSG00000009628	Tex15	0.663728	4.67184	9.59357e-14	1.03183e-12	20.7303	22.6385	19.2032	29.662	36.6337	33.5305
ENSMUSG00000009630	Ppp2cb	0.230653	6.31549	0.000500349	0.00150274	74.362	69.2431	72.7729	80.4297	89.1992	85.062
ENSMUSG00000009640	Dmap1	0.0816554	4.75521	0.298816	0.400959	27.4048	26.4815	26.0654	28.1952	28.5247	27.8872
ENSMUSG00000009647	Mcu	-0.786849	6.58281	1.26991e-25	3.58604e-24	113.153	123.044	122.247	66.3729	72.6949	69.3678
ENSMUSG00000009681	Bcr	0.0390252	5.69593	0.493065	0.597486	50.3337	49.5392	52.4076	50.2788	55.5229	51.8199
ENSMUSG00000009687	Fxyd5	-0.390132	7.64275	0.000337388	0.00105005	194.268	217.162	230.494	153.974	167.714	168.476
ENSMUSG00000009731	Kcnd1	0.164692	1.32336	0.560587	0.660054	2.19866	2.79488	1.60488	2.6484	2.2896	2.26558
ENSMUSG00000009733	Tfcp2	-0.338508	4.53711	2.81658e-05	0.000106285	26.1484	24.3853	25.18	18.661	21.942	20.0606
ENSMUSG00000009739	Pou6f1	-0.653673	1.98824	0.000108893	0.000370703	5.33961	4.26219	4.81464	2.85212	3.33901	3.08942
ENSMUSG00000009741	Ubp1	0.0335712	6.89255	0.510377	0.613561	122.497	118.643	113.78	121.826	120.586	120.281
ENSMUSG00000009772	Nuak2	0.757819	1.63632	0.00904166	0.0203103	2.74833	1.32757	2.37965	3.54478	4.10221	3.37777
ENSMUSG00000009828	Cilk1	0.171674	4.24166	0.117131	0.186355	17.5108	16.7693	18.5945	19.8018	20.2248	19.7311
ENSMUSG00000009863	Sdhb	-0.936179	6.1023	2.15366e-24	5.55832e-23	94.0714	88.7373	82.7343	43.9226	47.3185	47.5771
ENSMUSG00000009894	Snap47	-0.467661	4.15404	6.20652e-06	2.6074e-05	22.4578	19.5641	19.8119	14.831	15.8364	14.2525
ENSMUSG00000009905	Kdsr	-0.0924159	4.80837	0.338041	0.441926	30.6243	26.5513	26.0654	25.0172	27.4753	25.7452
ENSMUSG00000009907	Vps4b	0.00322703	6.79537	0.980594	0.993549	115.98	111.585	111.677	113.84	110.569	114.762
ENSMUSG00000009927	Rps25	-0.360964	9.49603	8.32291e-10	5.88181e-09	791.441	804.575	822.639	621.843	634.22	627.564
ENSMUSG00000009995	Tafazzin	-0.165781	4.90106	0.0838576	0.140286	33.7652	30.9533	30.6034	29.3768	27.6661	27.64
ENSMUSG00000010025	Aldh3a2	0.13203	4.48292	0.109598	0.175821	19.4739	21.4507	21.9702	21.7168	24.8995	23.1912
ENSMUSG00000010045	Tmem115	0.312512	4.86656	1.95536e-05	7.57343e-05	24.892	27.1103	26.5635	33.1661	33.3901	31.4709
ENSMUSG00000010047	Hyal2	0.145894	4.23206	0.230686	0.32459	19.0027	15.1622	19.8119	20.739	20.511	18.7013
ENSMUSG00000010048	Ifrd2	0.120784	7.14334	0.104786	0.16941	141.5	131.429	135.087	151.407	142.528	149.116
ENSMUSG00000010054	Tusc2	-0.151971	4.9264	0.0726037	0.124177	33.0585	33.7481	30.4374	28.6027	26.8075	31.3061
ENSMUSG00000010057	Nprl2	0.154688	3.66502	0.167648	0.250156	11.3859	13.066	11.7876	13.5272	13.1652	13.5523
ENSMUSG00000010067	Rassf1	0.535826	5.25331	1.12164e-09	7.79601e-09	32.6659	32.9097	29.3859	46.3265	45.6967	45.3115
ENSMUSG00000010095	Slc3a2	0.160863	7.47117	0.0063872	0.0148594	175.579	165.177	171.224	184.369	188.797	198.917
ENSMUSG00000010097	Nxf1	-0.113181	7.76822	0.0227285	0.045626	227.169	241.477	227.395	217.698	217.894	208.309
ENSMUSG00000010110	Stx5a	0.154461	5.53796	0.114905	0.183266	38.7907	45.6264	43.4424	46.9377	47.6047	47.9478
ENSMUSG00000010142	Tnfrsf13b	-0.563001	4.11633	9.46673e-09	5.8428e-08	21.5155	20.193	16.9342	12.6308	13.7376	13.2639
ENSMUSG00000010277	2610507B11Rik	-0.134123	8.37531	0.00536238	0.0127298	357.833	353.971	350.638	319.845	322.739	325.419
ENSMUSG00000010290	AI597479	0.0706948	5.01615	0.349042	0.453453	31.5665	32.0013	29.3305	32.3919	33.1039	32.0476
ENSMUSG00000010342	Tex14	0.310612	0.484471	0.312333	0.414948	1.57047	0.489103	1.21749	1.30383	1.7172	1.19458
ENSMUSG00000010358	Ifi35	0.0298687	4.92012	0.740135	0.813744	30.7813	27.809	28.9985	30.7621	29.5741	28.917
ENSMUSG00000010362	Rdm1	0.272818	1.94997	0.182954	0.269569	3.298	3.70321	3.32044	4.07445	3.33901	4.69592
ENSMUSG00000010376	Nedd8	-0.200476	6.64052	0.000568745	0.0016828	107.892	107.952	106.807	91.2678	95.9726	94.0008
ENSMUSG00000010392	Gosr1	0.0301674	5.72382	0.723293	0.800047	53.5532	56.5963	51.4115	57.572	51.8977	54.6621
ENSMUSG00000010406	Mrpl52	-0.429137	5.40007	0.000158759	0.000524842	44.3659	37.661	47.759	30.3547	29.9557	35.8373
ENSMUSG00000010453	Kansl3	0.486888	6.77174	3.89029e-19	6.89122e-18	96.6627	93.1393	91.5334	129.364	135.85	129.509
ENSMUSG00000010517	Faf1	-0.0478575	6.20984	0.448153	0.554258	80.4868	74.7629	73.9904	74.2366	75.08	72.416
ENSMUSG00000010538	Tsacc	0.0964	0.491711	0.698175	0.778068	1.09933	1.39744	1.4942	1.34457	1.8126	1.35935
ENSMUSG00000010554	Mettl16	-0.214277	7.08308	0.000369506	0.00114028	138.673	152.95	143.332	124.23	119.918	130.085
ENSMUSG00000010607	Pigyl	0.243715	2.46797	0.178087	0.26349	6.20338	4.26219	4.48259	6.27466	5.15161	5.80811
ENSMUSG00000010608	Rbm25	0.034908	8.609	0.485148	0.590224	385.002	387.44	382.515	396.037	379.216	406.774
ENSMUSG00000010609	Psen2	-1.73704	4.83249	3.04266e-93	1.38562e-90	44.7585	48.1418	41.8929	12.8345	14.9778	13.1815
ENSMUSG00000010663	Fads1	0.246982	5.3688	0.00116908	0.00323898	34.5504	40.8052	39.3472	46.734	45.4105	44.2817
ENSMUSG00000010721	Lmbr1	-0.894308	2.39298	6.15723e-07	2.981e-06	6.51747	5.79937	6.8069	3.50403	4.67461	2.6775
ENSMUSG00000010751	Tnfrsf22	-0.0570493	4.19789	0.545567	0.646764	17.0397	19.634	17.5983	17.8461	17.4582	16.8888
ENSMUSG00000010755	Cars	-0.328357	6.42242	1.79109e-07	9.30567e-07	99.5681	96.9822	95.3519	77.2109	72.8857	81.3135
ENSMUSG00000010911	Apip	0.303503	2.73713	0.050541	0.0912401	4.947	6.77758	5.53406	7.00806	6.10561	7.82653
ENSMUSG00000010914	Pdhx	0.139921	4.5187	0.131265	0.204479	24.3424	22.9879	21.5828	25.0579	24.0408	26.1983
ENSMUSG00000010936	Vac14	-0.0825083	7.07295	0.0887106	0.146976	142.521	133.735	140.399	131.523	131.366	130.621
ENSMUSG00000011008	Mcoln2	-0.0457587	2.01522	0.798304	0.858812	4.86847	4.40193	2.82237	3.91148	3.33901	4.16042
ENSMUSG00000011096	Akt1s1	0.105815	5.12839	0.15624	0.235977	31.2524	33.4686	34.8093	35.3255	34.0579	37.485
ENSMUSG00000011114	Tbrg1	0.502157	6.35335	1.22194e-15	1.57576e-14	66.9808	71.1296	69.6739	98.3573	97.499	98.4907
ENSMUSG00000011148	Adssl1	1.00099	0.0720522	0.0434693	0.0800039	0.706714	0.279488	0.664088	0.89638	1.2402	1.23577
ENSMUSG00000011158	Brf1	0.0145896	6.20977	0.804053	0.862727	75.2257	69.5226	70.836	69.0213	75.8432	73.4458
ENSMUSG00000011179	Odc1	-0.206178	8.84943	5.83377e-05	0.000208429	503.102	518.38	490.429	426.025	436.074	448.254
ENSMUSG00000011254	Thg1l	-0.578041	4.8923	1.38885e-16	1.96095e-15	34.0008	36.3334	34.9753	23.8356	24.7087	22.5322
ENSMUSG00000011256	Adam19	-0.195055	2.92002	0.484154	0.589313	8.24499	9.36284	5.25736	4.35967	7.05961	8.5268
ENSMUSG00000011257	Pabpc4	-0.521813	8.52811	1.53126e-22	3.47378e-21	415.391	439.704	457.612	308.803	298.412	306.924
ENSMUSG00000011267	Zfp296	0.775851	2.53511	7.59442e-06	3.14833e-05	4.08323	3.56347	4.70395	8.06742	7.34582	5.97288
ENSMUSG00000011306	Sugp1	0.0526543	6.31808	0.39352	0.500211	77.7385	79.9335	80.4099	86.8674	78.9914	80.4485
ENSMUSG00000011382	Dhdh	-0.0775308	1.32699	0.670442	0.755128	2.9839	2.09616	2.21363	2.32244	2.0988	2.30677
ENSMUSG00000011427	Zfp790	0.120241	4.5822	0.108317	0.174158	23.1645	23.5468	23.077	25.5061	25.2811	25.0449
ENSMUSG00000011658	Fuz	-0.22938	3.96939	0.0179595	0.0370443	16.7256	16.5596	16.6575	15.0347	12.4974	14.4173
ENSMUSG00000011752	Pgam1	-0.517314	6.8819	3.80376e-15	4.68887e-14	127.758	141.281	135.087	92.979	97.4036	92.6002
ENSMUSG00000011831	Evi5	-0.33299	3.3542	0.00331141	0.00826047	11.4645	11.8084	11.1788	8.18965	10.1124	9.47422
ENSMUSG00000011832	Evi5l	-0.389139	3.16532	0.00238762	0.00616334	9.73694	9.7122	9.57393	6.47838	8.58602	7.62057
ENSMUSG00000011837	Snapc2	0.523254	4.62208	2.22958e-07	1.13952e-06	20.0236	19.7738	20.5867	28.8879	25.4719	31.6769
ENSMUSG00000011877	Git1	0.168982	6.84657	0.00971845	0.0216575	110.404	101.454	113.393	118.037	126.405	122.012
ENSMUSG00000011884	Gltp	-0.253031	6.35137	0.000443601	0.00134707	78.2882	87.6194	88.4897	71.1807	71.8363	70.8507
ENSMUSG00000011958	Bnip2	-0.203663	6.14907	0.00381115	0.00936687	77.5029	75.8809	72.8836	63.643	68.1157	65.0838
ENSMUSG00000011960	Ccnt1	0.369351	7.55046	2.30159e-13	2.38976e-12	175.344	167.972	161.65	219.124	216.94	215.559
ENSMUSG00000012076	Brms1l	-0.328724	4.2931	0.00113855	0.00316282	23.1645	22.2193	21.2508	15.2385	19.7478	18.6601
ENSMUSG00000012114	Med15	-0.337973	7.05402	5.86976e-06	2.47362e-05	135.925	148.128	153.128	120.604	113.622	111.713
ENSMUSG00000012117	Dhdds	-0.176936	5.68558	0.0257185	0.0508121	54.0243	51.286	52.2416	49.6676	42.4531	46.3413
ENSMUSG00000012123	Crybg2	0.102207	1.5682	0.668964	0.753792	2.82685	2.30577	3.2651	3.25956	2.57581	3.04823
ENSMUSG00000012126	Ubxn11	-0.668717	4.41122	6.91436e-14	7.55708e-13	23.7927	27.6693	25.7887	16.3386	17.649	15.2411
ENSMUSG00000012296	Tjap1	-0.0375222	5.36555	0.635877	0.726321	40.2827	43.6699	41.8929	39.8482	43.5979	40.1625
ENSMUSG00000012405	Rpl15	-0.572626	8.91499	7.73062e-29	2.79753e-27	570.239	552.617	602.66	397.504	383.89	378.887
ENSMUSG00000012422	Tmem167	0.0933822	6.89448	0.0695813	0.119766	115.665	112.354	115.275	118.281	122.112	125.884
ENSMUSG00000012429	Mplkip	0.497314	5.62497	4.2514e-15	5.22694e-14	43.9733	40.1065	40.7861	60.0575	59.8159	56.3922
ENSMUSG00000012443	Kif11	0.441772	5.65354	3.61343e-05	0.000133591	46.7216	46.395	37.9637	55.8608	61.1515	60.841
ENSMUSG00000012483	Rpa3	0.0607522	4.14283	0.542914	0.64462	16.8826	16.8391	15.8828	16.9497	16.5042	17.8363
ENSMUSG00000012519	Mlkl	0.135868	1.38301	0.62774	0.719506	2.43424	2.37565	2.21363	2.11872	2.57581	3.00704
ENSMUSG00000012535	Tnpo3	-0.0564135	7.75558	0.260046	0.357918	226.855	223.241	215.496	210.12	216.081	213.911
ENSMUSG00000012609	Ttll5	-0.172903	5.3096	0.0144985	0.0306982	44.2089	45.277	41.2841	38.2184	40.9267	37.3614
ENSMUSG00000012640	Zfp715	0.226815	4.83281	0.00231117	0.00598315	25.7558	27.1103	26.5635	31.8622	30.8143	30.2763
ENSMUSG00000012819	Cdh23	0.7002	5.08216	2.18663e-15	2.75585e-14	26.0699	26.2718	20.8634	38.911	37.7785	41.1511
ENSMUSG00000012848	Rps5	-0.438029	9.90783	3.79168e-13	3.83947e-12	1164.98	1061.01	1092.59	799.123	826.261	824.257
ENSMUSG00000012889	Podnl1	0.707438	2.25985	9.84961e-05	0.000338209	2.74833	4.4718	3.32044	5.70424	5.62861	5.8905
ENSMUSG00000013033	Adgrl1	0.29505	7.74077	6.92113e-07	3.32579e-06	180.683	184.392	199.226	247.89	219.516	224.498
ENSMUSG00000013089	Etv5	-0.819769	3.11577	7.77141e-08	4.22637e-07	9.65842	13.1359	10.8468	5.66349	7.53662	6.30242
ENSMUSG00000013150	Gfod2	-0.466539	2.85534	0.00021715	0.000700047	9.18728	8.03527	8.52246	6.3154	6.86881	5.72573
ENSMUSG00000013155	Enkd1	-0.124605	3.81323	0.213134	0.304599	14.4484	15.0225	15.44	13.4457	13.5468	14.2113
ENSMUSG00000013160	Atp6v0d1	-0.104381	4.77101	0.251972	0.349047	28.7397	29.4161	26.4528	25.2209	29.4787	24.8801
ENSMUSG00000013236	Ptprs	-0.181079	7.50718	0.0112982	0.0246928	192.54	202.139	200.388	191.214	170.289	163.08
ENSMUSG00000013275	Slc41a1	0.353733	6.19425	3.83087e-08	2.17723e-07	59.8351	65.6097	69.0651	84.8301	77.5604	85.7211
ENSMUSG00000013465	Nelfb	-0.114108	6.19793	0.105489	0.170343	80.5654	76.5097	74.9312	70.9363	74.2214	69.5326
ENSMUSG00000013495	Tmem175	-0.637413	4.51926	5.86194e-14	6.45387e-13	27.7974	27.7392	28.2237	17.6016	18.126	18.207
ENSMUSG00000013523	Bcas1	1.05679	0.730923	0.000595428	0.00175406	0.785237	1.32757	0.608747	1.8335	1.6218	2.01842
ENSMUSG00000013539	Tango2	-0.336822	4.22494	0.000194794	0.000633422	23.5571	21.4507	19.2585	17.1942	15.5502	17.3419
ENSMUSG00000013593	Ndufs2	-0.168357	6.82234	0.00835482	0.0189027	126.894	115.918	116.215	104.428	107.516	107.429
ENSMUSG00000013622	Atraid	0.811219	3.7472	1.02762e-14	1.21355e-13	9.10875	10.1314	9.07586	15.3199	17.8398	16.9712
ENSMUSG00000013629	Cad	-0.0449272	9.43151	0.475059	0.580619	715.508	694.806	721.033	704.392	676.292	685.028
ENSMUSG00000013646	Sh3bp5l	0.0434126	4.96172	0.632489	0.723074	33.4511	29.3462	29.2752	33.3698	30.5281	30.3587
ENSMUSG00000013662	Atad1	-0.103498	6.86541	0.0518256	0.0932598	127.523	125.839	118.208	115.022	113.622	116.492
ENSMUSG00000013663	Pten	-0.0578222	7.38145	0.307547	0.410002	173.773	169.509	165.745	157.518	162.562	168.682
ENSMUSG00000013698	Pea15a	-1.24873	3.79358	3.344e-24	8.51648e-23	20.7303	18.7257	18.3731	6.39689	10.017	8.60919
ENSMUSG00000013701	Timm23	0.41027	7.06617	1.12642e-11	9.79034e-11	117.629	114.38	117.211	151.529	150.16	161.844
ENSMUSG00000013707	Tnfaip8l2	-0.632763	4.01936	5.99086e-08	3.31277e-07	20.8088	18.8654	17.3216	10.7566	13.833	12.5636
ENSMUSG00000013736	Trnt1	0.204631	6.52005	0.000171619	0.000563355	85.5124	80.213	84.0071	91.8382	96.068	99.8913
ENSMUSG00000013787	Ehmt2	-0.222686	7.09339	0.000245309	0.000782046	142.521	143.028	153.46	127.245	122.589	126.254
ENSMUSG00000013822	Elof1	-0.0960814	5.34124	0.199855	0.289323	42.2458	41.9231	42.0589	38.9925	36.4429	41.8925
ENSMUSG00000013833	Med16	-0.556868	5.41746	2.09141e-15	2.64325e-14	50.8834	51.3559	50.1386	33.0438	37.6831	33.86
ENSMUSG00000013846	St3gal1	0.0705336	6.66412	0.326539	0.429844	95.0923	91.3925	92.9169	99.5797	93.3014	99.8089
ENSMUSG00000013858	Tmem259	-0.149536	6.5955	0.0054914	0.0130002	98.4688	98.2399	104.76	94.4459	87.959	89.0577
ENSMUSG00000013878	Rnf170	0.725809	4.55651	5.90107e-13	5.84392e-12	14.6839	17.8872	18.8712	27.91	27.5707	29.9056
ENSMUSG00000013973	Dedd	0.360823	5.41053	1.47904e-08	8.92048e-08	38.6337	36.7526	36.0821	48.7712	48.4633	45.8882
ENSMUSG00000013997	Nit1	0.0619476	4.74481	0.4048	0.511897	25.9128	25.2238	26.0654	27.0136	28.5247	25.6628
ENSMUSG00000014030	Pax5	1.80648	1.4662	0.134675	0.208828	0.314095	0.139744	1.71556	0.407445	2.67121	4.65473
ENSMUSG00000014039	Prdm15	-0.201975	5.79265	0.000510599	0.00152885	58.029	59.7405	59.2698	52.6012	50.2759	50.7489
ENSMUSG00000014074	Rnf168	0.142353	6.01378	0.0348911	0.0663791	64.625	59.461	60.3213	65.3542	73.649	65.5369
ENSMUSG00000014075	Dynlt2b	-0.264832	0.597089	0.508386	0.611603	1.09933	1.88654	1.60488	1.01861	1.908	1.23577
ENSMUSG00000014077	Chp1	-0.139204	5.8715	0.0540142	0.0967339	61.7197	59.6706	61.5941	54.068	55.4275	56.6806
ENSMUSG00000014164	Klhl3	1.34477	3.58981	1.164e-33	5.6113e-32	6.12485	6.7077	6.41951	16.9905	15.0732	16.4357
ENSMUSG00000014177	Tvp23b	0.1407	4.15201	0.179109	0.264654	16.647	15.7911	14.9973	18.3758	16.218	17.0948
ENSMUSG00000014195	Dnajc7	0.424772	7.48944	1.49236e-17	2.30324e-16	152.179	147.011	154.456	200.504	201.485	206.95
ENSMUSG00000014226	Cacybp	0.0844795	7.58834	0.173971	0.258221	203.848	197.947	187.992	209.753	205.015	209.916
ENSMUSG00000014232	Cluap1	-0.2569	4.32378	0.00163793	0.00438667	22.3007	21.0314	20.0333	18.5388	16.7904	17.136
ENSMUSG00000014243	Zswim7	0.438388	2.46261	0.00132818	0.00363205	4.78995	4.26219	4.42725	6.07094	6.10561	6.05526
ENSMUSG00000014245	Pigl	-0.197821	3.65918	0.0939	0.154174	12.6423	13.625	13.1711	11.7752	11.7342	10.9983
ENSMUSG00000014294	Ndufa2	-0.0643397	4.72838	0.532181	0.634462	23.5571	21.5904	26.7295	22.8577	21.0834	24.5506
ENSMUSG00000014301	Pam16	-0.0857392	4.63604	0.288153	0.389144	26.384	27.8789	24.1285	25.1394	24.8041	23.7679
ENSMUSG00000014313	Cox6c	-0.0517579	6.11656	0.500803	0.604962	63.2116	60.579	68.5671	61.0761	58.3849	65.7429
ENSMUSG00000014349	Ube2z	0.231329	6.93071	9.01251e-06	3.69086e-05	115.508	113.332	115.441	131.605	135.468	137.253
ENSMUSG00000014353	Tmem87b	0.0196956	4.61958	0.834778	0.886846	24.3424	25.1539	24.0178	25.1801	24.4225	24.7154
ENSMUSG00000014355	Anapc1	-0.11035	8.46316	0.0219508	0.0442359	375.422	377.867	376.87	341.928	365.478	341.031
ENSMUSG00000014402	Tsg101	-0.0580934	5.11034	0.412883	0.519976	32.7444	34.6565	35.6394	31.9845	33.4855	33.9424
ENSMUSG00000014418	Hps5	-0.381636	5.15247	2.3544e-08	1.37992e-07	39.9686	39.7571	39.1258	30.3954	30.8143	30.1116
ENSMUSG00000014426	Map3k4	0.00577931	5.92967	0.928427	0.956212	59.4425	64.7014	58.2184	61.1576	62.2963	59.8112
ENSMUSG00000014444	Piezo1	-0.443933	6.92452	3.88997e-10	2.85985e-09	132.234	147.5	144.107	105.528	103.509	102.651
ENSMUSG00000014470	Rnf166	-0.673748	4.2263	2.81371e-10	2.09715e-09	26.4625	19.5641	22.745	14.5458	14.31	14.1289
ENSMUSG00000014496	Ankrd28	-0.25738	6.99811	3.56189e-07	1.77084e-06	144.17	140.163	135.474	115.755	113.812	120.652
ENSMUSG00000014498	Ankrd52	0.191078	8.25192	0.000882322	0.00251257	270.122	286.824	294.634	326.608	313.676	331.639
ENSMUSG00000014504	Srp19	0.195824	5.5205	0.0238028	0.047451	42.4813	41.3642	43.3871	48.323	50.8483	47.0416
ENSMUSG00000014547	Wdfy2	-0.511636	4.00187	8.64318e-09	5.3664e-08	19.3954	19.4943	17.875	13.3642	13.6422	12.852
ENSMUSG00000014550	Rbsn	0.217192	5.59302	0.000803253	0.00231031	45.7793	42.1328	45.822	53.0494	49.2265	52.479
ENSMUSG00000014551	Mrps25	0.00338936	5.04854	0.999085	1	32.4303	31.652	32.4296	31.7807	31.3867	33.2422
ENSMUSG00000014554	Dguok	-0.768021	3.90048	1.35286e-13	1.43674e-12	19.1598	19.1449	17.543	12.2641	11.2572	9.30945
ENSMUSG00000014592	Camta1	0.0479254	4.45586	0.604457	0.69896	23.3216	20.3327	20.9188	22.4502	22.3236	21.8319
ENSMUSG00000014599	Csf1	-0.180068	2.36818	0.350415	0.455017	5.49666	6.35834	6.64088	7.61923	3.72061	4.57234
ENSMUSG00000014601	Strip1	0.101819	5.53252	0.101269	0.16469	46.0149	45.4167	43.6638	46.4895	51.3253	47.9066
ENSMUSG00000014606	Slc25a11	0.0331082	5.4812	0.624173	0.716419	44.4444	42.8315	41.6715	42.741	44.9335	44.3641
ENSMUSG00000014633	Cmc2	-0.0888913	2.95191	0.480128	0.585487	8.08795	7.61604	7.74769	7.29327	7.05961	7.53819
ENSMUSG00000014668	Chfr	0.0700515	5.72808	0.311724	0.414384	56.8512	48.2815	51.9649	55.657	54.0919	54.7033
ENSMUSG00000014748	Tex261	0.140009	6.44716	0.0185569	0.038154	80.7224	82.6585	86.2761	92.4086	90.5348	92.2295
ENSMUSG00000014763	Fam120b	-0.503268	5.6681	2.52815e-15	3.16853e-14	63.0546	60.3693	57.1669	43.8004	39.5911	42.84
ENSMUSG00000014767	Tbp	0.0880731	6.01165	0.169542	0.252619	59.1284	65.8892	64.1951	66.6173	67.3525	67.4729
ENSMUSG00000014769	Psmb1	0.0079178	7.21019	0.892878	0.930375	149.666	134.434	138.628	136.902	146.248	142.237
ENSMUSG00000014771	Pdcd2	0.53649	5.1124	7.15345e-12	6.31919e-11	27.2477	26.4815	29.0538	40.5408	37.8739	41.3159
ENSMUSG00000014778	Fhod1	0.0279597	4.99387	0.745541	0.81769	31.8021	31.1629	30.4927	30.1102	35.2027	30.6471
ENSMUSG00000014782	Plekhg4	0.573863	1.87415	0.00931438	0.0208535	2.19866	3.77308	2.76703	4.4819	4.86541	3.87207
ENSMUSG00000014786	Slc9a5	0.461355	4.38368	3.37812e-05	0.000125649	18.139	16.2103	17.9857	22.7355	25.5673	24.1387
ENSMUSG00000014791	Elmo3	0.367271	2.98577	0.0115933	0.0252566	7.14566	7.19681	5.75543	9.81944	8.87222	7.12626
ENSMUSG00000014850	Msh3	-0.315973	5.90139	1.73376e-07	9.0391e-07	69.415	67.0072	62.5903	52.6012	53.2333	53.6735
ENSMUSG00000014856	Tmem208	-0.114661	4.53574	0.18694	0.274333	23.8712	22.7782	23.8518	22.0428	20.2248	22.3674
ENSMUSG00000014859	E2f4	0.379969	7.38594	5.54098e-13	5.50752e-12	141.264	139.744	155.563	186.447	189.369	193.068
ENSMUSG00000014867	Surf4	0.0898674	7.23371	0.0858203	0.142995	146.368	145.403	151.91	162.652	159.223	150.846
ENSMUSG00000014873	Surf2	-0.0686426	6.11045	0.315675	0.418564	64.3109	72.5969	71.9428	69.0213	62.7733	66.8963
ENSMUSG00000014905	Dnajb9	0.0721901	3.73341	0.604236	0.698809	13.8202	13.6949	13.0604	14.3421	12.7836	14.994
ENSMUSG00000014907	Naf1	0.188639	6.08986	0.0106218	0.0234194	67.6875	61.4873	66.1874	79.7778	71.9317	70.5212
ENSMUSG00000014932	Yes1	-0.366702	1.67332	0.0721079	0.123513	3.298	4.26219	3.15442	2.48542	2.57581	3.13061
ENSMUSG00000014956	Ppp1cb	0.112512	7.77489	0.0391276	0.0731401	215.312	206.961	209.575	231.062	213.887	236.526
ENSMUSG00000014959	Gorasp2	0.167557	6.74005	0.00625716	0.0145892	93.1292	104.598	105.424	115.389	112.477	112.949
ENSMUSG00000014980	Tsen15	-0.277341	4.39225	0.00211258	0.00551675	24.6565	21.6603	22.4683	19.0684	19.7478	18.1246
ENSMUSG00000015002	Efr3a	-0.731153	6.85822	9.22781e-42	6.6608e-40	151.237	143.028	138.96	84.3005	89.1992	87.7395
ENSMUSG00000015013	Trappc2l	-0.175787	3.76909	0.117429	0.186741	14.2128	14.9526	15.2187	12.3863	14.31	13.1403
ENSMUSG00000015016	Acsf3	-0.344362	4.33323	0.000300555	0.000946546	22.6934	21.9398	23.1324	16.4608	18.6984	18.5777
ENSMUSG00000015023	Ddx19a	-0.309518	7.38128	1.4116e-08	8.54428e-08	193.325	181.667	177.92	143.339	157.22	146.562
ENSMUSG00000015027	Galns	-0.787755	3.72385	3.46149e-14	3.88389e-13	15.5477	16.9789	16.8236	9.61571	8.96762	9.80376
ENSMUSG00000015087	Rabl6	-0.661723	6.55917	3.3284e-24	8.49277e-23	105.143	116.476	120.145	69.4694	69.1651	77.1119
ENSMUSG00000015092	Edf1	0.307517	5.785	0.00243915	0.00627955	42.0102	40.1065	54.5659	58.224	50.2759	60.4703
ENSMUSG00000015095	Fbxw5	0.709981	5.74777	3.83683e-25	1.04625e-23	42.3243	38.4296	40.454	71.303	63.4411	62.777
ENSMUSG00000015112	Slc25a13	-0.025341	5.02609	0.751338	0.822045	34.786	32.211	32.8723	31.3326	33.0085	33.7777
ENSMUSG00000015120	Ube2i	0.210561	7.93352	1.28985e-05	5.13412e-05	235.728	235.748	232.431	269.444	275.707	269.727
ENSMUSG00000015126	Tsr3	0.0431855	4.1492	0.677594	0.761038	18.5316	15.7212	17.9857	18.9055	18.8892	16.3121
ENSMUSG00000015127	Unkl	0.426592	5.58382	6.01101e-10	4.32267e-09	41.8532	39.268	41.6715	54.231	58.9573	52.8909
ENSMUSG00000015133	Lrrk1	2.89528	-0.260144	4.03433e-10	2.95792e-09	0.157047	0.279488	0.110681	1.26308	1.7172	1.27696
ENSMUSG00000015143	Actn1	0.217396	8.28557	1.12922e-05	4.53504e-05	275.932	287.733	299.559	328.523	349.737	327.273
ENSMUSG00000015149	Sirt2	-0.198418	5.56998	0.00567689	0.0133659	48.6847	48.561	54.8979	45.0635	44.5519	43.4167
ENSMUSG00000015165	Hnrnpl	0.242937	9.72462	1.58265e-05	6.22455e-05	796.937	757.202	777.315	906.036	912.884	939.843
ENSMUSG00000015176	Nolc1	0.202296	8.65957	0.00111875	0.00311293	349.98	379.963	402.714	446.438	411.652	444.712
ENSMUSG00000015189	Casd1	-0.335349	5.29639	0.000652786	0.0019101	45.8579	44.8578	38.4617	33.2475	37.0153	32.4595
ENSMUSG00000015202	Cnksr3	0.0928921	4.38598	0.292462	0.393939	19.7095	19.2846	20.1993	20.5353	22.8006	20.4314
ENSMUSG00000015214	Mtmr1	-0.135535	5.48168	0.0598379	0.10565	51.7471	46.6744	42.9443	41.6817	42.5485	43.911
ENSMUSG00000015217	Hmgb3	0.461156	4.33978	1.19003e-05	4.76363e-05	18.6101	15.7212	15.8828	21.8391	20.4156	25.9099
ENSMUSG00000015222	Map2	-1.83758	1.36434	2.42955e-11	2.04835e-10	3.92619	4.19231	3.09908	0.89638	1.1448	1.11219
ENSMUSG00000015243	Abca1	-0.489705	2.71869	0.026969	0.0529263	7.06714	5.10065	8.90984	3.99297	5.72401	5.56096
ENSMUSG00000015247	Nipsnap3b	-0.28601	4.22232	0.000509081	0.00152498	22.3007	20.6122	19.7566	16.9905	16.3134	17.5479
ENSMUSG00000015289	Lage3	-0.485885	4.22353	2.0555e-07	1.05656e-06	22.4578	22.8481	20.31	15.1977	17.649	14.6644
ENSMUSG00000015290	Ubl4a	0.330897	5.34431	1.38678e-07	7.32061e-07	35.8068	36.4033	37.2443	45.0635	45.2197	47.3299
ENSMUSG00000015291	Gdi1	-0.122852	6.14053	0.0633464	0.110672	78.7593	68.2649	71.4448	64.3764	68.6881	67.7201
ENSMUSG00000015312	Gadd45b	2.13818	5.45647	9.18075e-68	1.84958e-65	15.7833	16.6295	15.9381	76.885	59.2435	75.835
ENSMUSG00000015314	Slamf6	-0.542473	6.69293	2.14616e-05	8.24151e-05	113.938	128.564	112.84	64.4986	89.0084	90.8702
ENSMUSG00000015316	Slamf1	0.308067	7.96364	5.16458e-05	0.000186744	204.397	241.687	223.521	282.645	275.707	270.839
ENSMUSG00000015335	Zdhhc12	0.282264	3.32738	0.0179915	0.0371045	8.00942	8.10514	9.79529	11.3677	10.6848	9.76257
ENSMUSG00000015337	Endog	-0.490776	3.63573	4.48735e-05	0.000163969	13.8987	13.2757	15.1633	11.001	8.39522	10.2157
ENSMUSG00000015340	Cybb	2.13257	-0.636142	0.0128844	0.0277039	0	0.0698719	0.276703	0.122234	0.381601	1.19458
ENSMUSG00000015341	Golga7	0.275283	6.44633	1.42011e-05	5.62459e-05	87.1614	79.0251	77.6983	95.383	102.078	97.8728
ENSMUSG00000015342	Xk	-0.44566	2.33235	0.0076434	0.0174688	5.57519	5.86924	5.92145	4.27818	3.81601	4.48996
ENSMUSG00000015355	Cd48	-1.2849	5.07611	3.07953e-53	3.67854e-51	51.119	47.8623	46.8735	17.4794	21.942	21.0493
ENSMUSG00000015357	Clpx	0.446158	5.41354	9.96251e-10	6.97117e-09	36.7491	33.4686	35.1413	48.7305	45.4105	48.6481
ENSMUSG00000015363	Trabd	-0.195008	5.54314	0.0376761	0.0708684	55.3592	47.2334	45.49	44.9005	43.5979	40.6568
ENSMUSG00000015377	Dennd6b	-0.0397669	4.31956	0.678052	0.761427	19.3168	19.634	20.476	19.6796	19.6524	18.7425
ENSMUSG00000015396	Cd83	2.01992	3.84415	4.78902e-21	9.72064e-20	5.26109	8.10514	6.19815	35.244	19.4616	24.3034
ENSMUSG00000015437	Gzmb	1.96446	4.3915	5.31851e-21	1.07308e-19	5.65371	8.73399	12.4516	38.3406	35.6797	31.8416
ENSMUSG00000015451	C4a	0.284363	1.28569	0.279459	0.379452	1.88457	2.65513	1.82624	3.09659	2.0034	2.34796
ENSMUSG00000015452	Ager	-0.796712	1.50564	6.02524e-05	0.000214474	3.53357	3.07436	3.8185	1.95574	2.1942	1.97723
ENSMUSG00000015461	Atf6b	0.132528	6.61965	0.030456	0.0589131	91.009	87.829	100.609	105.977	99.884	100.592
ENSMUSG00000015468	Notch4	0.783061	0.226101	0.0131592	0.0282344	0.863761	1.11795	0.608747	1.4668	1.7172	1.31815
ENSMUSG00000015474	Ppt2	0.279145	2.31882	0.0855921	0.14265	3.61209	4.19231	4.98066	5.25605	5.43781	5.10784
ENSMUSG00000015478	Rnf5	-0.161786	4.08019	0.143881	0.220393	17.5893	17.468	17.4876	15.4014	18.0306	14.3761
ENSMUSG00000015488	Cacfd1	-0.449893	5.04922	1.81064e-07	9.3971e-07	37.6129	37.5911	36.4141	26.2395	30.5281	25.8687
ENSMUSG00000015501	Hivep2	0.263297	8.50754	1.11305e-06	5.22389e-06	331.213	339.997	341.23	386.462	428.442	401.872
ENSMUSG00000015522	Arnt	-0.00128869	5.84777	0.984981	0.997245	55.5948	60.9982	56.2261	57.2053	60.2929	55.8979
ENSMUSG00000015536	Mocs2	0.215883	4.08812	0.0358524	0.0679972	16.8826	15.2321	15.6614	19.1499	18.7938	17.5479
ENSMUSG00000015542	Nat9	0.178632	2.17924	0.41512	0.521916	4.78995	3.4936	4.15055	4.76711	4.19761	4.90188
ENSMUSG00000015575	Atp6v0e	-0.0696276	5.86454	0.323666	0.427104	62.1908	56.9456	61.9815	58.1425	60.2929	54.8681
ENSMUSG00000015597	Zfp318	0.0494917	6.34689	0.544342	0.645709	81.0365	81.1912	77.4769	76.5997	86.6234	85.2268
ENSMUSG00000015599	Ttbk1	0.46959	0.0508535	0.276754	0.376726	0.785237	0.838463	0.996132	1.1001	0.667801	1.68888
ENSMUSG00000015605	Srf	-0.0846087	6.86964	0.146687	0.224081	113.153	120.11	122.247	109.481	114.576	112.043
ENSMUSG00000015619	Gata3	0.641217	4.6915	2.26611e-06	1.01621e-05	20.1806	20.6821	20.8634	37.8924	24.5179	32.9538
ENSMUSG00000015647	Lama5	-0.641607	1.01584	0.014911	0.031463	1.96309	2.44552	2.21363	1.62978	1.431	1.19458
ENSMUSG00000015656	Hspa8	0.00793984	11.5484	0.894981	0.93199	2903.81	3092.25	3097.97	3137.74	2966.85	3039.33
ENSMUSG00000015659	Serac1	-1.09123	2.46871	2.26299e-11	1.9139e-10	8.16647	7.54617	6.14281	3.7485	3.24361	3.08942
ENSMUSG00000015668	Pdzd11	0.238133	4.24551	0.0157739	0.0331078	17.0397	18.3064	18.7605	21.2279	23.0868	20.1842
ENSMUSG00000015671	Psma2	0.0673463	7.68295	0.157692	0.237638	190.185	194.593	205.756	206.942	206.828	205.632
ENSMUSG00000015672	Mrpl32	0.409564	5.02661	1.53272e-05	6.04579e-05	27.2477	27.1802	30.3267	39.8074	34.2487	38.1029
ENSMUSG00000015697	Setdb1	-0.0204169	7.08734	0.700038	0.77963	143.62	136.739	135.695	137.757	135.754	136.264
ENSMUSG00000015702	Anxa9	-1.1963	0.247823	0.000428206	0.00130435	1.41343	1.53718	1.82624	0.692657	1.0494	0.5355
ENSMUSG00000015711	Prune1	-0.302862	3.72399	0.00299119	0.0075397	15.3907	14.8128	14.2225	12.6716	12.2112	11.1219
ENSMUSG00000015714	Cers2	0.320101	6.81602	3.88927e-05	0.000143201	94.6996	102.502	103.487	129.119	124.402	122.053
ENSMUSG00000015733	Capza2	0.354048	7.1003	4.62555e-08	2.60257e-07	111.661	124.023	121.639	156.826	147.012	152.617
ENSMUSG00000015745	Plekho1	-0.245804	4.17201	0.0175388	0.0362818	20.7303	18.1667	18.7051	15.3199	16.1226	17.0124
ENSMUSG00000015747	Vps45	-0.294104	4.27202	0.00150387	0.00406229	20.4947	20.8917	22.3023	17.6016	17.2674	17.1772
ENSMUSG00000015748	Prpf3	0.190757	6.73937	0.000500429	0.00150274	108.912	107.184	100.499	120.359	124.402	116.862
ENSMUSG00000015749	Anp32e	-0.0328391	7.70725	0.470676	0.576461	210.13	201.86	208.413	204.049	193.758	207.362
ENSMUSG00000015750	Aph1a	-0.286264	5.12257	0.000583862	0.00172252	36.9062	39.6174	38.9045	31.1288	34.9165	29.6584
ENSMUSG00000015755	Tab2	0.514001	7.34544	2.70788e-15	3.39062e-14	128.386	141.351	139.68	194.188	194.712	196.116
ENSMUSG00000015757	Ppil4	0.396445	6.18938	1.22591e-07	6.50956e-07	61.0915	62.8847	62.867	81.1631	85.0016	80.3249
ENSMUSG00000015759	Cnih1	0.111079	5.76393	0.0923658	0.151988	56.3015	52.4738	53.8464	59.4055	57.0493	58.6578
ENSMUSG00000015776	Med22	0.0666984	6.12813	0.261197	0.359062	68.3157	67.077	64.2505	69.7139	70.0237	69.1618
ENSMUSG00000015790	Surf1	-0.0857892	4.0463	0.399192	0.50561	17.1967	16.5596	16.1041	16.7053	15.4548	14.6644
ENSMUSG00000015804	Med28	0.0454489	5.49564	0.423979	0.53073	43.7377	42.7616	43.7744	44.5338	46.2691	44.1993
ENSMUSG00000015806	Qdpr	-0.663293	5.8281	2.00325e-20	3.86836e-19	75.3828	70.7803	65.8	44.3301	42.9301	45.8882
ENSMUSG00000015812	Gnrh1	-0.327817	1.02477	0.256838	0.35472	1.57047	3.00449	1.99226	1.62978	1.908	1.77127
ENSMUSG00000015837	Sqstm1	0.703391	6.86092	3.01484e-32	1.33863e-30	83.2352	93.6284	89.9839	145.051	141.669	147.757
ENSMUSG00000015839	Nfe2l2	-0.428581	4.9592	8.18419e-07	3.89838e-06	34.3934	36.6129	35.9714	25.3024	27.5707	26.9809
ENSMUSG00000015846	Rxra	0.670847	4.77954	1.69723e-09	1.15122e-08	17.1182	24.0359	23.5751	31.9437	35.3935	36.3728
ENSMUSG00000015850	Adamtsl4	0.207385	0.99073	0.526488	0.629231	1.02081	2.09616	1.82624	1.79276	1.6218	2.26558
ENSMUSG00000015869	Prpsap1	0.560039	6.29526	9.84629e-22	2.10293e-20	64.5465	60.0898	62.5349	94.894	90.1532	90.3758
ENSMUSG00000015880	Ncapg	0.0426379	5.15423	0.642831	0.731984	36.278	34.3071	33.5918	35.8552	34.9165	36.1668
ENSMUSG00000015882	Lcorl	0.161165	5.47011	0.113845	0.181727	38.1625	41.7834	43.7744	44.5338	50.5621	44.0757
ENSMUSG00000015889	Lta4h	-0.063766	6.9637	0.24902	0.345597	133.333	126.468	124.738	127.449	122.589	117.563
ENSMUSG00000015932	Dstn	0.226049	3.59991	0.0447549	0.0821237	11.4645	11.9481	11.8429	13.3642	12.6882	14.8292
ENSMUSG00000015937	Macroh2a1	-0.264386	8.27854	3.03959e-07	1.52522e-06	330.663	333.499	355.951	281.382	296.599	272.981
ENSMUSG00000015942	Gtf2ird2	-0.617434	4.01947	8.06619e-09	5.04529e-08	19.0813	19.5641	19.9226	13.1605	13.6422	11.7398
ENSMUSG00000015943	Bola1	0.114873	3.33485	0.389151	0.495731	8.87318	9.43271	9.57393	9.81944	9.92162	10.4628
ENSMUSG00000015944	Castor2	0.223087	4.59772	0.0463482	0.0846216	20.8873	21.8	19.8673	24.6504	25.5673	22.9853
ENSMUSG00000015950	Ncf1	0.244037	3.06144	0.0861526	0.143432	9.10875	6.84745	7.69235	9.94167	8.29982	9.26826
ENSMUSG00000015961	Adss	0.0407474	8.6824	0.378412	0.485026	405.889	405.816	407.418	402.352	429.11	423.498
ENSMUSG00000015968	Cacna1d	-1.3925	-0.288786	0.000176131	0.000576902	1.49195	1.39744	0.719428	0.44819	0.477001	0.411923
ENSMUSG00000015971	Actr8	-0.164634	5.19168	0.0207203	0.0420575	40.4397	37.5911	37.853	36.5479	31.9591	33.9424
ENSMUSG00000015994	Fnta	-0.133969	5.38241	0.0822137	0.138008	43.5807	40.386	44.4385	38.8296	39.3049	39.0503
ENSMUSG00000016018	Mtrex	-0.0633866	7.36075	0.189022	0.276756	167.413	171.675	165.136	160.534	155.121	165.799
ENSMUSG00000016028	Celsr1	0.375265	6.70372	2.23789e-08	1.31621e-07	90.0667	94.3271	90.98	121.215	122.494	113.938
ENSMUSG00000016087	Fli1	-0.128576	6.28271	0.225962	0.319142	75.6184	85.4534	86.3867	78.5147	72.9811	74.8052
ENSMUSG00000016181	Utp25	0.312228	7.11539	3.57687e-09	2.33578e-08	125.324	121.647	122.081	161.837	145.008	149.94
ENSMUSG00000016194	Hsd11b1	-1.37626	1.19078	4.84128e-08	2.71942e-07	3.298	2.725	2.98839	1.30383	0.763202	1.19458
ENSMUSG00000016200	Syt14	-0.0700213	0.337603	0.839731	0.891022	1.25638	1.32757	1.21749	0.937125	0.858602	1.68888
ENSMUSG00000016206	H2-M3	-0.20543	3.25175	0.10327	0.167421	8.87318	9.85194	8.90984	8.80082	8.10902	7.08507
ENSMUSG00000016239	Lonrf3	0.089187	2.83118	0.607981	0.702358	7.30271	5.93911	6.75156	7.70072	6.01021	7.04388
ENSMUSG00000016252	Atp5e	0.123997	6.75074	0.229689	0.323356	100.903	83.7764	98.0083	102.636	99.0254	106.152
ENSMUSG00000016253	Nelfcd	-0.0190224	5.60691	0.755596	0.825365	48.7632	48.8405	49.5299	49.5046	45.8875	49.1836
ENSMUSG00000016256	Ctsz	0.0210647	5.76647	0.814691	0.870819	55.5163	52.4738	54.2892	54.8014	51.8977	57.2985
ENSMUSG00000016257	Prelid3b	0.339285	6.56267	3.92743e-09	2.54745e-08	80.0157	85.5931	84.6158	102.595	105.894	108.418
ENSMUSG00000016308	Ube2a	-0.255845	5.12076	0.000934359	0.00264624	35.4927	40.2462	38.5724	32.1474	32.8177	31.1826
ENSMUSG00000016319	Slc25a5	-0.347927	9.23763	3.71021e-15	4.58192e-14	663.84	653.512	665.527	514.93	529.376	514.409
ENSMUSG00000016344	Ppdpf	-0.243887	4.85088	0.00915151	0.0205365	31.1739	30.6738	28.9985	24.9357	24.7087	26.7338
ENSMUSG00000016356	Col20a1	-0.0917786	1.49397	0.600055	0.695001	2.90538	2.30577	2.60101	2.93361	2.0034	2.142
ENSMUSG00000016409	Nkap	-0.0585541	5.06325	0.385491	0.492276	35.4142	32.8398	34.0898	33.2068	29.7649	34.272
ENSMUSG00000016427	Ndufa1	-0.0757563	4.48862	0.487867	0.592996	21.2014	20.8917	23.7965	19.9648	19.8432	22.6146
ENSMUSG00000016477	E2f3	0.132728	6.09876	0.105011	0.169673	64.5465	70.6405	69.0098	74.97	74.4122	74.5992
ENSMUSG00000016481	Cr1l	-0.0142254	6.1302	0.859254	0.905898	64.3109	70.5706	73.6584	71.7511	68.2111	66.7727
ENSMUSG00000016487	Ppfibp1	0.108291	4.94388	0.279878	0.379868	31.2524	30.1847	27.2829	27.2174	34.7257	34.066
ENSMUSG00000016493	Cd46	0.226339	3.03915	0.201196	0.290764	6.51747	7.9654	7.85837	9.90092	8.20442	7.9913
ENSMUSG00000016495	Plgrkt	-0.448058	4.5478	4.3719e-07	2.14956e-06	25.5202	26.202	27.2829	17.9276	19.6524	20.5549
ENSMUSG00000016496	Cd274	0.125712	7.29157	0.0620384	0.108809	140.557	145.124	166.188	160.126	165.329	168.312
ENSMUSG00000016498	Pdcd1lg2	-0.46414	5.18419	1.47983e-08	8.92128e-08	38.6337	44.0892	40.6754	28.4397	31.7683	29.8644
ENSMUSG00000016503	Gtf3a	0.171633	5.74918	0.00776361	0.0177105	49.47	51.4956	49.4192	58.2647	55.4275	55.3624
ENSMUSG00000016510	Mtif3	0.380875	4.26224	2.72725e-05	0.000103232	17.3537	17.468	15.6061	22.5317	21.7512	21.0904
ENSMUSG00000016520	Lnx2	0.508778	5.9558	2.39417e-14	2.73869e-13	51.6686	49.8885	51.9095	68.4101	74.9846	75.5054
ENSMUSG00000016526	Dyrk3	0.94135	2.9765	2.52667e-13	2.61541e-12	6.04633	5.86924	5.3127	11.164	9.82622	11.4515
ENSMUSG00000016528	Mapkapk2	0.574754	7.31281	1.02792e-19	1.88774e-18	134.904	121.368	129.386	190.521	187.175	196.158
ENSMUSG00000016534	Lamp2	-0.14217	5.17423	0.058081	0.103039	33.137	36.8924	39.1812	34.3069	32.2453	32.5419
ENSMUSG00000016541	Atxn10	-0.824495	6.54701	5.43317e-36	2.89869e-34	128.229	113.961	117.986	65.1913	70.7869	67.8849
ENSMUSG00000016552	Foxred2	-0.0800992	5.24215	0.31917	0.422285	35.4927	37.8706	42.2802	38.0554	36.4429	35.3018
ENSMUSG00000016554	Eif3d	0.230196	8.43239	1.96438e-05	7.60619e-05	325.167	344.119	327.395	384.262	400.013	385.477
ENSMUSG00000016559	H3f3b	0.237453	8.76344	1.86737e-05	7.25345e-05	389.007	388.697	395.63	445.582	447.522	489.57
ENSMUSG00000016619	Nup50	0.0457353	7.24979	0.387067	0.493728	144.562	159.028	153.736	157.885	160.272	154.595
ENSMUSG00000016624	Phf21b	-0.372956	1.25439	0.156994	0.236878	2.04162	2.58526	2.87771	2.52616	1.2402	1.81246
ENSMUSG00000016637	Ift27	-0.230741	3.72551	0.0473718	0.0861411	11.7786	12.5769	14.8313	10.4306	12.1158	11.4926
ENSMUSG00000016664	Pacsin2	-0.4577	5.73933	1.38152e-12	1.31973e-11	62.5834	60.9283	61.8155	43.2707	47.1277	45.1879
ENSMUSG00000016756	Cmah	-0.0993607	6.77334	0.175319	0.260051	105.929	109.21	104.981	101.087	100.361	97.4197
ENSMUSG00000016757	Ttll12	0.0507845	6.53743	0.417854	0.524767	89.8312	94.1175	98.3403	101.739	96.1634	94.6187
ENSMUSG00000016758	Bik	-0.513646	0.295927	0.125186	0.19685	1.25638	1.04808	1.4942	0.692657	1.0494	1.02981
ENSMUSG00000016831	Tox4	0.716077	7.78933	7.56172e-53	8.95334e-51	180.291	178.383	173.88	287.331	297.267	290.488
ENSMUSG00000016833	Mrps18c	0.355813	3.87721	0.00318681	0.00798063	11.3859	12.2975	14.3886	16.9905	16.695	15.4471
ENSMUSG00000016921	Srsf6	-0.25366	8.58888	1.34621e-05	5.34446e-05	440.283	402.672	389.985	338.913	343.059	351.617
ENSMUSG00000016933	Plcg1	0.284626	7.92098	1.14028e-06	5.34429e-06	234.315	214.437	204.76	261.702	281.049	253.827
ENSMUSG00000016940	Kctd2	0.166943	4.15325	0.158445	0.238533	18.8457	15.4417	15.8828	19.4351	16.5996	19.4839
ENSMUSG00000016946	Kctd5	-0.377047	5.05883	1.20359e-07	6.39606e-07	37.2988	36.0539	38.8491	28.8064	28.7155	28.9582
ENSMUSG00000016984	Etaa1	-0.0136995	5.36126	0.902044	0.936816	40.6753	45.9058	42.5016	41.5187	45.1243	42.0161
ENSMUSG00000017009	Sdc4	2.15508	1.65009	1.89856e-17	2.90999e-16	1.09933	0.978207	0.88545	3.95222	4.10221	4.98427
ENSMUSG00000017119	Nbr1	0.127759	5.94186	0.0703197	0.120899	60.7774	61.9065	57.1669	66.6581	67.4479	62.5711
ENSMUSG00000017132	Cyth1	0.499704	6.57675	6.76259e-07	3.2554e-06	79.7801	75.2521	81.6274	130.505	97.8806	105.411
ENSMUSG00000017146	Brca1	0.0912377	6.18756	0.311954	0.414608	72.2418	76.4399	67.9583	71.6289	85.097	74.8052
ENSMUSG00000017176	Nt5c3b	-0.27592	5.36789	0.000501543	0.00150474	43.3451	47.0937	46.0988	37.2813	40.2589	36.0432
ENSMUSG00000017188	Coa3	-0.204935	4.51279	0.0247286	0.0490574	24.9705	22.0795	23.7411	20.3315	21.3696	19.9783
ENSMUSG00000017210	Med24	-0.256916	6.28751	0.000114554	0.000388212	79.309	83.2175	90.8693	72.5253	70.1191	69.6973
ENSMUSG00000017221	Psmd3	0.0566511	7.97779	0.25482	0.352306	239.34	251.888	257.223	259.339	262.064	257.74
ENSMUSG00000017264	Exosc10	0.157052	7.65971	0.00526841	0.0125353	180.133	197.109	205.923	219.45	212.742	218.319
ENSMUSG00000017286	Glod4	0.149801	4.63846	0.0878665	0.145793	23.8712	21.0314	22.9664	24.7727	23.9454	26.1571
ENSMUSG00000017288	Vps53	-0.287469	6.07544	1.80964e-07	9.3971e-07	76.8747	75.1822	77.5322	63.3578	62.6779	62.1179
ENSMUSG00000017291	Taok1	0.288705	7.43041	2.38859e-05	9.11027e-05	145.583	167.134	159.436	189.87	191.182	195.91
ENSMUSG00000017299	Dnttip1	0.133596	5.4266	0.0901647	0.148873	38.7907	39.6174	43.3317	42.8633	44.7427	46.3001
ENSMUSG00000017307	Acot8	0.312382	4.30405	0.000493425	0.00148368	18.8457	17.7475	15.8274	22.2465	22.3236	20.3902
ENSMUSG00000017314	Mpp2	-0.326978	0.477707	0.393858	0.500593	0.942285	2.02629	0.88545	0.89638	1.0494	1.11219
ENSMUSG00000017376	Nlk	-0.381309	6.30531	4.53428e-08	2.55441e-07	88.7318	92.2309	87.0508	67.7174	72.5041	66.2372
ENSMUSG00000017386	Traf4	0.777178	5.98909	2.68296e-28	9.19152e-27	43.3451	46.6744	50.9134	83.3226	77.7512	80.7369
ENSMUSG00000017390	Aldoc	-1.13551	0.41647	0.00325516	0.00813219	0.942285	2.16603	1.82624	0.570424	0.954002	0.823845
ENSMUSG00000017404	Rpl19	-0.340962	8.32417	9.6333e-06	3.92248e-05	317.314	317.079	399.338	283.175	258.821	274.093
ENSMUSG00000017405	Nek8	0.0081955	4.56714	0.995275	1	26.6195	21.2411	23.1324	25.0579	22.1328	23.562
ENSMUSG00000017418	Arl5b	0.645831	6.51492	6.93651e-26	1.98366e-24	71.9277	69.2431	73.6031	116.489	109.71	109.654
ENSMUSG00000017421	Zfp207	-0.162841	8.29835	0.00685597	0.0158326	330.035	344.259	338.519	307.214	302.132	295.472
ENSMUSG00000017428	Psmd11	0.160917	7.77943	0.0101906	0.0225829	218.375	203.048	209.962	227.355	240.695	238.133
ENSMUSG00000017466	Timp2	0.0228213	5.36943	0.850554	0.899042	38.7907	39.827	36.4141	37.322	39.2095	40.286
ENSMUSG00000017478	Zc3h18	0.123847	7.64367	0.0110165	0.0241554	189.399	193.615	189.708	209.182	205.587	208.927
ENSMUSG00000017485	Top2b	-0.252242	8.2331	9.70192e-06	3.94804e-05	336.945	302.755	312.951	259.339	265.976	274.217
ENSMUSG00000017493	Igfbp4	0.685043	5.97888	1.18899e-08	7.2653e-08	49.8626	43.7398	42.6676	68.2471	77.5604	73.3634
ENSMUSG00000017499	Cdc6	-0.120961	6.37307	0.192178	0.280464	89.9882	92.8598	84.7819	79.5334	83.4752	83.126
ENSMUSG00000017548	Suz12	-0.0631457	8.05928	0.188392	0.276074	284.649	272.64	272.885	274.007	265.117	255.269
ENSMUSG00000017550	Atad5	-0.073921	6.78429	0.151251	0.229777	113.938	116.756	115.109	108.34	109.233	110.931
ENSMUSG00000017561	Crlf3	-0.292666	6.5132	1.13007e-08	6.92094e-08	98.2332	101.873	100.333	81.0002	83.189	81.5607
ENSMUSG00000017615	Tnfaip1	-0.151756	5.2531	0.0869694	0.144482	39.2619	41.3642	39.3472	31.74	39.2095	37.8145
ENSMUSG00000017631	Abr	0.0843401	5.37109	0.228495	0.322146	39.576	41.993	40.5647	42.7003	43.6933	43.2931
ENSMUSG00000017639	Rab11fip4	-0.241106	5.66707	0.00501133	0.0119849	59.678	51.9847	55.1193	42.3743	46.4599	52.067
ENSMUSG00000017652	Cd40	1.76957	0.00864039	0.0426448	0.0787549	0.314095	0.139744	0.276703	0.325956	0.763202	1.44173
ENSMUSG00000017664	Slc35c2	0.155104	5.3997	0.0197228	0.0402082	37.2988	40.6655	39.8453	44.0856	41.7853	44.8584
ENSMUSG00000017670	Elmo2	0.0271401	5.91629	0.696844	0.77697	58.3431	63.4437	61.9815	65.395	66.3031	56.3922
ENSMUSG00000017677	Wsb1	0.106429	6.19721	0.130276	0.20308	70.7499	68.2649	72.8836	76.6405	70.0237	80.4485
ENSMUSG00000017679	Ttpal	-0.586702	6.31881	7.70959e-16	1.01724e-14	100.982	94.2572	92.1975	59.3648	70.0237	63.0242
ENSMUSG00000017686	Rhot1	0.0757687	6.29925	0.19744	0.286595	77.7385	76.7194	76.5914	81.2446	79.6592	82.1786
ENSMUSG00000017692	Rhbdl3	1.00543	3.29898	2.28392e-13	2.37323e-12	5.88928	6.14873	6.41951	13.5679	11.1618	12.0693
ENSMUSG00000017697	Ada	0.473549	3.09266	0.000786759	0.00226964	6.51747	7.68591	7.47099	10.2269	10.1124	9.88615
ENSMUSG00000017707	Serinc3	0.255489	7.15326	1.40386e-05	5.56188e-05	137.495	129.403	122.912	156.418	160.272	148.745
ENSMUSG00000017713	Tha1	0.0253891	1.44224	0.911405	0.944503	2.74833	2.725	2.54567	3.0151	3.14821	2.18319
ENSMUSG00000017715	Pgs1	0.187792	6.19811	0.00239956	0.00619298	71.1425	67.7758	69.2865	76.1516	81.6626	79.8306
ENSMUSG00000017716	Birc5	0.413906	3.83013	0.00834558	0.0188881	12.6423	12.1577	12.1196	15.0755	17.172	17.0536
ENSMUSG00000017718	Afmid	-0.00232943	1.40343	1	1	2.35571	2.30577	2.21363	2.36318	2.48041	2.10081
ENSMUSG00000017721	Pigt	-0.0463208	6.49383	0.429734	0.536246	90.1453	91.4623	93.8024	92.7346	83.7614	89.346
ENSMUSG00000017724	Etv4	-0.662459	2.339	5.56298e-05	0.000199758	5.65371	7.26668	5.25736	3.70775	3.72061	3.95446
ENSMUSG00000017734	Dbndd2	-0.287627	0.520342	0.30436	0.406813	0.942285	1.67693	1.38352	1.34457	0.667801	1.071
ENSMUSG00000017747	Ghdc	-0.24547	2.65086	0.13678	0.211459	6.2819	6.28847	6.69622	4.40041	4.96081	6.75553
ENSMUSG00000017756	Slc12a7	-0.0990375	6.26976	0.162251	0.243313	86.2976	76.7892	73.5477	74.3995	75.6524	70.8095
ENSMUSG00000017760	Ctsa	-0.0865123	5.85947	0.194529	0.283161	60.9344	58.5527	62.5903	55.9423	61.7239	55.2388
ENSMUSG00000017764	Zswim1	0.321282	3.70458	0.0117873	0.0256244	9.89399	11.0398	13.5031	14.0976	14.9778	14.4585
ENSMUSG00000017765	Slc12a4	0.20622	5.64237	0.0228292	0.0458077	46.8002	42.1328	45.9327	51.9085	48.7495	54.415
ENSMUSG00000017774	Myo1c	-0.232902	6.42927	0.000102683	0.000351692	96.8198	94.3271	91.6994	80.552	80.804	79.2539
ENSMUSG00000017776	Crk	-0.137632	5.9598	0.034845	0.066309	70.6714	63.9328	61.8155	62.5836	57.3355	57.7104
ENSMUSG00000017778	Cox7c	-0.0571616	7.00989	0.30799	0.410471	138.437	134.783	124.129	126.512	128.599	126.501
ENSMUSG00000017781	Pitpna	-0.185226	7.76071	0.000198995	0.000645447	229.289	230.507	234.368	200.871	202.916	206.785
ENSMUSG00000017801	Mlx	-0.133915	5.32788	0.0684643	0.118206	40.5968	42.6219	46.7075	38.6666	40.8313	39.7094
ENSMUSG00000017802	Retreg3	-0.0614059	6.02729	0.320817	0.424049	67.6875	63.9328	64.3612	60.8316	64.2997	62.983
ENSMUSG00000017830	Dhx58	0.19368	2.21915	0.302131	0.40454	4.16176	3.70321	4.7593	5.01158	4.00681	5.19023
ENSMUSG00000017831	Rab5a	0.471143	5.73758	3.45862e-15	4.28297e-14	45.5438	46.6046	44.1618	64.7431	60.1975	62.983
ENSMUSG00000017837	Nkiras2	0.245	4.73513	0.000924041	0.00261977	23.5571	24.1757	26.1208	29.1323	29.2879	29.4525
ENSMUSG00000017843	Ppp2r5c	-0.445013	7.56488	1.58491e-14	1.8379e-13	233.844	222.263	209.464	160.819	166.187	161.927
ENSMUSG00000017858	Ift52	-0.724635	4.90305	6.27553e-18	1.00008e-16	42.2458	38.4994	35.3073	21.9613	21.942	25.6216
ENSMUSG00000017861	Mybl2	0.175486	5.33516	0.048331	0.0876726	39.1833	40.5257	38.6278	44.1263	44.1703	45.2291
ENSMUSG00000017897	Eya2	-1.29299	-0.177303	0.00115772	0.00321146	1.09933	1.04808	0.774769	0.162978	0.286201	0.659076
ENSMUSG00000017929	B4galt5	-0.156225	5.97299	0.0669842	0.115947	69.1009	63.0245	71.7215	69.5917	54.5689	57.9163
ENSMUSG00000017999	Ddx27	0.365752	7.82118	2.80502e-12	2.5933e-11	191.676	208.638	205.48	260.439	253.383	266.514
ENSMUSG00000018001	Cyth3	0.863418	5.83549	8.98216e-30	3.44435e-28	41.7746	41.3642	38.6278	77.5369	74.2214	69.4914
ENSMUSG00000018008	Cyth4	-0.0530288	6.06735	0.544134	0.645653	68.1586	70.361	64.5272	62.0132	66.8755	66.9374
ENSMUSG00000018040	Rrp7a	0.393961	7.42801	5.02976e-13	5.02901e-12	151.943	152.391	153.792	205.108	200.627	196.322
ENSMUSG00000018042	Cyb5r3	-0.544453	5.47497	5.22453e-15	6.33609e-14	49.8626	51.845	54.6766	38.0554	33.3901	35.2194
ENSMUSG00000018068	Ints2	-0.0670481	6.46448	0.185033	0.272124	92.1869	91.9514	88.3237	87.1118	86.051	86.5038
ENSMUSG00000018076	Med13l	0.176884	7.23901	0.000368074	0.0011369	138.751	138.766	144.937	164.241	160.654	153.235
ENSMUSG00000018102	H2bc4	0.701261	6.22642	6.82238e-21	1.36024e-19	48.9988	52.5437	59.1038	87.0303	88.913	86.339
ENSMUSG00000018143	Mafk	-0.0299711	5.714	0.68315	0.766282	50.4908	49.3296	54.9533	50.3195	49.0357	52.1494
ENSMUSG00000018160	Med1	-0.129917	7.78667	0.0466458	0.085073	217.668	242.875	242.89	220.306	207.305	215.024
ENSMUSG00000018166	Erbb3	0.0325737	3.70875	0.895832	0.932444	12.3282	10.8301	12.3963	15.1162	10.017	10.8336
ENSMUSG00000018167	Stard3	-0.809712	4.85831	1.70953e-28	5.93195e-27	36.3565	35.9142	36.5802	21.0649	22.3236	19.4016
ENSMUSG00000018168	Ikzf3	0.0569042	7.40278	0.505542	0.609159	161.131	170.557	178.695	201.278	169.526	159.908
ENSMUSG00000018169	Mfng	0.270152	6.17279	3.46362e-05	0.000128439	62.819	66.8674	65.9107	84.219	75.557	75.629
ENSMUSG00000018171	Vmp1	-0.271058	6.80263	5.29963e-05	0.000191166	122.026	115.708	121.196	107.647	91.775	96.9254
ENSMUSG00000018189	Uchl5	-0.243615	5.78484	3.82153e-05	0.000140783	55.9089	57.0854	58.7718	48.5675	48.5587	48.195
ENSMUSG00000018196	Glrx2	-0.0970008	5.0613	0.197353	0.2865	34.9431	35.3552	32.5956	31.2918	33.4855	31.7181
ENSMUSG00000018199	Ro60	-0.360523	2.50167	0.0658409	0.114261	5.41814	6.35834	6.25349	4.44116	6.01021	4.11923
ENSMUSG00000018209	Stk4	0.423827	8.65341	3.39217e-16	4.60639e-15	348.645	351.805	335.143	463.754	456.299	468.439
ENSMUSG00000018239	Zcchc10	0.54213	4.61797	1.06377e-07	5.70019e-07	18.5316	18.3064	21.2508	28.073	25.2811	30.853
ENSMUSG00000018286	Psmb6	0.148582	6.97478	0.0115844	0.0252447	118.257	114.38	121.583	129.486	129.553	133.587
ENSMUSG00000018287	Spag7	0.058931	4.76016	0.446233	0.552389	23.9497	24.4552	28.1684	25.995	26.6167	27.5576
ENSMUSG00000018293	Pfn1	-0.214499	9.8773	0.000143331	0.000477111	984.138	941.035	984.012	797.941	852.496	857.335
ENSMUSG00000018322	Tomm34	-0.091176	6.72049	0.111536	0.178548	105.222	108.371	114.776	104.795	101.124	102.404
ENSMUSG00000018326	Ywhab	0.075461	7.94297	0.107332	0.172802	235.964	240.569	240.787	253.105	249.185	253.332
ENSMUSG00000018334	Ksr1	0.0412447	4.94454	0.67565	0.759234	29.7605	28.7872	31.9315	32.5141	27.3799	32.2536
ENSMUSG00000018340	Anxa6	-0.441367	6.10314	2.66855e-07	1.34705e-06	78.9164	80.3527	78.141	48.6897	65.6353	61.6648
ENSMUSG00000018341	Il12rb2	0.393375	3.36869	0.242891	0.338622	5.49666	6.28847	15.7721	13.9754	10.017	12.3165
ENSMUSG00000018347	Zkscan6	0.0551962	4.37887	0.608031	0.702358	21.9866	18.6558	20.144	21.8391	19.08	21.3788
ENSMUSG00000018362	Kpna2	-0.184826	6.90524	0.00397858	0.0097429	132.155	131.988	123.299	111.885	111.714	116.739
ENSMUSG00000018363	Smurf2	-0.0158382	5.6424	0.792875	0.854618	52.1398	50.5873	50.692	53.0901	50.0851	48.3185
ENSMUSG00000018372	Cep95	-0.42198	4.65881	2.26889e-06	1.01712e-05	28.2685	30.1847	27.6703	22.0021	20.988	21.0904
ENSMUSG00000018377	Vezf1	0.676557	6.09971	3.47964e-09	2.2789e-08	48.4491	57.295	57.6096	87.6415	88.0544	85.7623
ENSMUSG00000018378	Cuedc1	-0.325499	2.74483	0.0553477	0.0988598	5.49666	7.40642	9.13121	5.37828	6.20101	6.34361
ENSMUSG00000018379	Srsf1	-0.248688	9.36567	1.09727e-07	5.86571e-07	691.48	690.055	684.84	572.583	561.335	604.167
ENSMUSG00000018381	Abi3	0.199105	2.68529	0.18849	0.276187	5.73223	4.68142	5.70009	6.60062	5.62861	6.05526
ENSMUSG00000018395	Kif3a	-0.472167	1.93696	0.00854978	0.0193017	4.16176	4.12244	4.7593	2.6484	3.14821	3.66611
ENSMUSG00000018398	Septin8	0.15839	2.78106	0.268583	0.367384	4.947	6.77758	6.69622	6.72285	7.15501	6.96149
ENSMUSG00000018401	Mtmr4	0.319893	5.51267	3.15795e-05	0.000118045	42.6384	41.993	39.3472	53.1309	50.6575	50.5017
ENSMUSG00000018405	Mrm1	0.0883843	4.1893	0.37379	0.480242	17.5893	17.3282	17.3216	19.1907	18.603	17.7539
ENSMUSG00000018412	Kansl1	0.353247	7.44268	2.08998e-09	1.40491e-08	146.682	159.937	149.586	194.718	192.708	195.21
ENSMUSG00000018415	Gid4	-0.0115803	6.21712	0.79959	0.859578	73.1841	75.7412	77.6983	76.5997	68.4973	78.4301
ENSMUSG00000018425	Dhx40	0.350734	5.48468	3.58182e-08	2.04862e-07	40.0471	41.3642	38.6831	50.564	50.1805	51.9435
ENSMUSG00000018427	Ypel2	0.474881	3.262	0.00350026	0.00868343	7.69533	5.79937	8.5778	10.3491	9.15842	11.0395
ENSMUSG00000018428	Akap1	-0.18985	5.46843	0.0231548	0.0463164	43.7377	46.3251	53.2377	45.4709	38.5417	41.2747
ENSMUSG00000018433	Nol11	0.0526863	7.24239	0.310926	0.413518	148.174	157.142	152.076	155.44	163.039	156.778
ENSMUSG00000018442	Derl2	0.166422	5.831	0.0127782	0.0275044	58.5787	53.2424	49.3085	59.65	60.9607	59.77
ENSMUSG00000018446	C1qbp	0.116727	8.12589	0.0194105	0.0396434	261.72	264.675	274.822	296.987	280.954	290.282
ENSMUSG00000018449	Rpain	-0.0136539	3.79384	0.912977	0.945491	15.5477	13.8346	13.5585	14.3013	14.8824	13.4699
ENSMUSG00000018474	Chd3	0.222571	8.4681	6.33674e-06	2.65796e-05	325.559	318.895	315.386	375.95	370.916	372.666
ENSMUSG00000018476	Kdm6b	0.29986	7.58904	0.00113972	0.00316476	150.923	164.548	196.127	230.818	190.61	208.186
ENSMUSG00000018481	Appbp2	0.0831074	6.86568	0.160585	0.241163	108.991	117.315	113.006	118.485	113.24	126.707
ENSMUSG00000018501	Ncor1	-0.236761	8.73584	5.80775e-05	0.000207554	450.412	472.264	469.178	392.9	395.815	392.727
ENSMUSG00000018507	Trpv2	-0.513814	4.93257	6.05956e-07	2.93687e-06	37.1417	34.3071	31.9869	20.4945	29.4787	23.6444
ENSMUSG00000018509	Cenpv	-1.36191	2.55556	2.63555e-18	4.33837e-17	8.40204	8.59425	8.41178	3.17807	3.33901	3.37777
ENSMUSG00000018537	Pcgf2	-0.700479	2.98768	1.45401e-08	8.78523e-08	8.63761	10.7603	9.35257	5.98945	5.05621	6.26123
ENSMUSG00000018541	Cwc25	-0.0204245	4.80747	0.842182	0.893061	28.3471	26.5513	30.7694	28.4397	28.7155	27.7224
ENSMUSG00000018543	1700001P01Rik	-0.517944	-0.12041	0.147205	0.22476	1.25638	1.04808	0.88545	0.692657	0.858602	0.700269
ENSMUSG00000018547	Pip4k2b	-0.796451	6.80758	9.34537e-50	9.77859e-48	137.181	140.652	139.182	80.1445	78.7052	80.9428
ENSMUSG00000018548	Trim37	-0.0612892	5.77787	0.391825	0.498526	57.0082	56.5963	55.6173	52.153	56.7631	53.8795
ENSMUSG00000018559	Ctdnep1	0.165525	6.42098	0.00959405	0.0214086	78.4452	76.7194	84.6158	93.1013	86.9096	88.7693
ENSMUSG00000018565	Elp5	0.127445	5.90451	0.0337184	0.0643659	58.2646	60.7187	57.831	64.6616	66.4939	62.4887
ENSMUSG00000018567	Gabarap	-0.157346	6.24693	0.0131748	0.0282634	80.4868	79.7239	83.3983	72.1178	75.8432	71.3038
ENSMUSG00000018570	2810408A11Rik	0.630948	0.568005	0.0185969	0.0382131	1.25638	0.978207	1.05147	1.91499	1.7172	1.44173
ENSMUSG00000018572	Phf23	0.0768721	5.91966	0.328672	0.432104	57.3223	53.8712	60.93	59.2018	60.9607	61.6648
ENSMUSG00000018574	Acadvl	-0.218539	5.52049	0.0218907	0.0441279	54.8096	46.2552	42.6676	39.8889	41.5945	41.769
ENSMUSG00000018583	G3bp1	-0.00783696	9.28338	0.863222	0.908667	631.174	625.563	634.259	633.129	615.713	631.354
ENSMUSG00000018585	Atox1	0.0923523	4.83248	0.220732	0.312934	28.1115	26.3417	28.8878	31.0881	30.0511	27.9696
ENSMUSG00000018599	Mief2	-0.431417	2.6833	0.0292444	0.0568219	5.88928	6.07886	8.79916	5.98945	4.48381	4.86069
ENSMUSG00000018648	Dusp14	1.33038	1.33753	2.69893e-08	1.56959e-07	1.25638	2.09616	1.05147	3.21882	3.52981	4.16042
ENSMUSG00000018651	Tada2a	-0.314153	5.02338	3.46167e-05	0.000128402	35.6498	37.8007	37.6316	29.2138	29.4787	30.6471
ENSMUSG00000018654	Ikzf1	-0.761837	9.59983	7.74228e-40	4.95286e-38	935.532	948.861	970.066	551.559	572.592	559.803
ENSMUSG00000018659	Pnpo	-0.104912	4.62027	0.27198	0.371239	25.9128	24.8045	25.6781	23.1836	24.6133	23.5208
ENSMUSG00000018661	Cog1	0.253529	5.66032	0.000365288	0.00112907	42.874	45.2071	48.5891	54.7607	55.0459	53.7147
ENSMUSG00000018666	Cbx1	-0.128851	6.85263	0.0362885	0.0687083	111.896	116.966	128.722	113.759	106.944	106.523
ENSMUSG00000018669	Cdk5rap3	-0.312251	5.32039	0.000161814	0.000534027	46.0934	40.6655	40.7307	35.244	30.2419	36.002
ENSMUSG00000018677	Slc25a39	-0.442236	6.34338	1.32444e-14	1.55111e-13	89.4385	95.6547	92.9723	66.1284	68.1157	70.48
ENSMUSG00000018678	Sp2	-0.387849	4.87114	0.00110944	0.00308831	28.1115	28.4379	36.0268	24.8542	20.8926	24.7154
ENSMUSG00000018697	Aatf	0.0518136	6.40447	0.386321	0.492963	82.2929	86.5713	84.4498	85.808	84.9062	91.3645
ENSMUSG00000018707	Dync1h1	-0.217466	9.20579	4.25536e-06	1.83687e-05	654.181	631.572	624.076	550.092	555.42	537.271
ENSMUSG00000018733	Pex12	1.08743	4.52409	1.84036e-34	9.23462e-33	12.7208	15.7212	15.6614	30.0287	32.1499	32.3771
ENSMUSG00000018736	Ndel1	0.20317	5.3273	0.00191814	0.00506477	36.7491	40.3161	36.6908	42.904	43.4071	44.4877
ENSMUSG00000018740	Slc25a35	-0.229669	1.0583	0.41149	0.518463	1.25638	1.60705	2.71169	1.87425	1.3356	1.56531
ENSMUSG00000018750	Zbtb4	-0.641456	4.55196	5.83145e-10	4.20026e-09	27.9545	28.0885	28.4451	16.3793	19.3662	18.8249
ENSMUSG00000018761	Mpdu1	-0.360512	5.24858	3.67229e-06	1.59692e-05	45.1512	42.552	41.2841	34.2662	34.8211	31.5945
ENSMUSG00000018765	Fxr2	0.00880985	6.44143	0.931374	0.958135	87.6325	88.8072	85.4459	90.9826	82.6166	88.7282
ENSMUSG00000018770	Atp5g3	-0.00448915	7.07399	0.950511	0.970793	124.853	112.703	128.667	121.745	118.869	124.318
ENSMUSG00000018774	Cd68	-0.273416	2.15246	0.126274	0.198168	4.31881	5.58975	4.37191	3.82999	3.43441	4.32519
ENSMUSG00000018796	Acsl1	-0.118492	4.08936	0.192396	0.280722	17.9034	16.4199	18.8158	17.3979	15.264	15.9826
ENSMUSG00000018809	Smyd4	0.0201506	3.80294	0.931109	0.957935	14.6054	12.8564	11.6215	12.8345	12.5928	13.6758
ENSMUSG00000018819	Lsp1	0.606724	8.63779	2.69795e-25	7.43204e-24	314.331	311.629	316.493	465.873	492.17	477.83
ENSMUSG00000018820	Zfyve27	0.214404	5.47934	0.00364592	0.00900341	43.3451	40.7353	39.4025	47.4674	49.2265	46.6708
ENSMUSG00000018821	Avpi1	0.21009	1.44619	0.297651	0.399731	2.04162	2.09616	2.82237	2.97435	2.95741	2.34796
ENSMUSG00000018841	Rad51d	0.498998	5.14116	2.40395e-08	1.40569e-07	32.9014	27.3199	27.0616	43.9634	38.0647	40.2037
ENSMUSG00000018846	Pank3	0.140514	6.68212	0.0242052	0.0481464	105.457	99.0085	96.182	114.574	102.555	112.537
ENSMUSG00000018848	Rars	0.0797413	7.37853	0.168324	0.251026	156.184	158.609	171.501	170.475	166.187	177.127
ENSMUSG00000018849	Wwc1	-2.02808	-0.129549	5.0789e-06	2.16604e-05	0.863761	1.81667	1.7709	0.244467	0.763202	0.288346
ENSMUSG00000018858	Mrpl58	-0.522619	5.23009	3.50757e-08	2.00785e-07	46.8002	44.2988	43.5531	32.3919	30.5281	30.5647
ENSMUSG00000018861	Fdxr	-0.450443	5.15689	2.05087e-08	1.2115e-07	43.8948	38.6392	37.7977	29.9065	29.9557	28.1343
ENSMUSG00000018882	Mrpl45	0.0690371	5.8052	0.322879	0.426382	51.6686	57.8539	58.163	56.0645	58.0987	61.9532
ENSMUSG00000018899	Irf1	0.188803	7.84908	0.0661214	0.114674	185.316	197.039	253.017	255.672	225.621	243.034
ENSMUSG00000018900	Slc22a5	0.0427775	3.82137	0.749024	0.820377	14.7625	14.6731	13.8352	14.3013	13.6422	16.065
ENSMUSG00000018909	Arrb1	-0.563529	5.09242	2.01042e-11	1.70456e-10	41.5391	35.984	39.9006	25.7913	28.8109	25.5392
ENSMUSG00000018916	Csf2	2.77376	-0.0508694	1.10446e-09	7.68058e-09	0.157047	0.489103	0.110681	1.50755	1.5264	2.05961
ENSMUSG00000018919	Tm4sf5	1.20079	-0.210334	0.00147169	0.00398572	0.549666	0.419231	0.553406	0.89638	1.5264	1.27696
ENSMUSG00000018921	Pelp1	0.0146901	7.07908	0.814583	0.870772	128.308	131.15	143.443	138.735	136.041	132.722
ENSMUSG00000018923	Med11	0.311297	5.38079	0.000575927	0.00170218	41.0679	37.0321	36.9122	46.9785	47.3185	48.1538
ENSMUSG00000018930	Ccl4	2.28441	4.12167	1.92082e-30	7.53699e-29	5.26109	5.79937	5.036	24.5282	22.8006	30.7706
ENSMUSG00000018931	Natd1	-0.0613082	3.49983	0.680401	0.763619	11.543	9.01348	11.6215	10.3084	11.3526	9.68018
ENSMUSG00000018932	Map2k3	0.504815	6.46537	3.82089e-08	2.17247e-07	71.221	66.6578	71.1681	95.22	93.683	107.306
ENSMUSG00000018965	Ywhah	0.0382841	7.23004	0.496112	0.600316	146.447	149.037	147.261	155.481	148.443	150.269
ENSMUSG00000018974	Sart3	0.21425	6.9079	9.80749e-05	0.000336934	111.818	108.791	109.685	129.242	121.826	130.95
ENSMUSG00000018983	E2f2	0.342423	5.13962	0.00275499	0.00702036	32.8229	27.1802	29.9946	36.8738	39.5911	37.7733
ENSMUSG00000018986	Slfn3	-0.559464	4.74582	1.97105e-12	1.84374e-11	31.0169	34.0975	32.0422	21.5539	23.85	21.2552
ENSMUSG00000018995	Nars2	-0.173903	4.79571	0.0178473	0.0368465	27.9545	30.1148	27.781	24.6912	24.4225	26.569
ENSMUSG00000018999	Slc35b4	0.0683953	5.62156	0.359232	0.464545	51.9827	48.3514	45.2133	51.9493	48.7495	50.9136
ENSMUSG00000019039	Dalrd3	0.0229771	4.94043	0.776258	0.841262	29.682	30.2545	32.2083	32.8808	32.8177	28.4639
ENSMUSG00000019054	Fis1	-0.202062	6.05328	0.00394778	0.00967936	71.6922	68.0552	69.2311	58.7944	61.8193	61.2529
ENSMUSG00000019055	Plod1	-0.314958	2.89015	0.0159685	0.0334643	8.48056	8.66412	7.24962	6.47838	5.91481	6.83792
ENSMUSG00000019066	Rab3d	-0.629519	1.0682	0.00817517	0.0185428	2.19866	2.16603	2.15828	1.18159	1.7172	1.48292
ENSMUSG00000019080	Mfsd3	0.747328	3.27295	3.56115e-10	2.62999e-09	6.98861	6.56796	6.91758	11.7344	10.8756	11.5338
ENSMUSG00000019082	Slc25a22	-0.582935	5.42512	3.41443e-12	3.12038e-11	48.7632	50.9366	55.0639	34.6329	35.9659	33.2834
ENSMUSG00000019087	Atp6ap1	-0.0999087	5.69187	0.088399	0.146514	53.8673	54.7796	53.6804	51.3789	49.7035	50.0898
ENSMUSG00000019088	Dnase1l1	-0.997749	1.31458	3.82585e-05	0.000140904	3.37652	3.70321	2.49033	1.34457	2.1942	1.48292
ENSMUSG00000019122	Ccl9	4.09548	1.42816	5.32901e-21	1.0736e-19	0.314095	0.209616	0.221363	3.3818	4.77001	4.8195
ENSMUSG00000019132	BC005537	-0.0803993	7.82536	0.105004	0.169673	229.996	231.276	225.458	214.357	220.851	214.735
ENSMUSG00000019139	Isyna1	-0.299007	7.14219	2.9492e-09	1.94653e-08	150.059	150.015	152.906	124.23	122.017	121.888
ENSMUSG00000019143	Hars2	-0.0100508	5.11553	0.875715	0.917874	39.733	34.5167	30.8801	34.6736	33.7717	35.2606
ENSMUSG00000019158	Tmem160	-0.233648	3.87175	0.0763992	0.129617	13.6631	12.6468	15.7167	11.49	11.5434	12.7284
ENSMUSG00000019173	Rab5c	-0.237383	6.85953	0.000443861	0.00134756	112.132	128.844	128.335	105.773	105.322	102.651
ENSMUSG00000019179	Mdh2	0.0593418	8.12481	0.304507	0.406913	281.743	266.701	279.028	285.782	299.08	278.213
ENSMUSG00000019188	H13	0.109951	7.88445	0.0165032	0.0344253	224.264	224.009	227.837	247.645	245.179	237.226
ENSMUSG00000019189	Rnf145	-0.140209	7.10238	0.0131897	0.028291	149.117	135.342	146.985	127.082	135.087	130.085
ENSMUSG00000019194	Scn1b	2.78061	1.43541	4.33783e-16	5.81624e-15	1.09933	0.558975	0.387384	5.01158	4.38841	4.16042
ENSMUSG00000019210	Atp6v1e1	0.0844115	5.73427	0.226835	0.320206	53.1606	51.9847	50.7474	55.657	56.9539	52.9733
ENSMUSG00000019214	Chtf18	0.0453159	5.33331	0.676365	0.759849	39.0263	41.0847	37.2443	38.9518	39.4003	42.5104
ENSMUSG00000019254	Ppp1r12c	0.0601765	6.48436	0.483848	0.589127	97.6835	80.213	82.6236	92.8568	87.005	90.9937
ENSMUSG00000019256	Ahr	0.0599621	1.74299	0.792053	0.854197	3.37652	3.9827	3.59714	3.42254	3.81601	4.20161
ENSMUSG00000019261	Map1s	0.00210156	6.32774	0.976175	0.98969	79.466	75.3918	85.0586	82.8744	79.7546	77.8122
ENSMUSG00000019295	Tmem129	0.41152	4.15379	3.12158e-05	0.000116718	14.841	15.5116	16.6575	20.8612	21.3696	20.6785
ENSMUSG00000019297	Nop9	-0.0681478	6.65513	0.257147	0.354942	103.18	101.035	105.424	95.8719	99.5978	100.221
ENSMUSG00000019302	Atp6v0a1	-0.981041	3.2541	2.89744e-12	2.66415e-11	11.9356	12.6468	11.7322	6.23392	5.05621	6.67315
ENSMUSG00000019303	Psmc3ip	-0.116897	3.93293	0.200147	0.289528	15.9403	14.3237	15.6061	14.4643	13.833	13.8818
ENSMUSG00000019326	Aoc3	0.0360776	1.95909	0.888655	0.927478	4.08323	2.93462	3.37578	3.21882	3.62521	3.78969
ENSMUSG00000019338	Zfp687	0.104234	5.83922	0.0905327	0.149335	54.9666	54.7796	57.1115	60.2204	62.5825	57.4632
ENSMUSG00000019362	D8Ertd738e	0.0873926	5.68489	0.197276	0.286418	44.4444	50.3078	51.5775	51.5011	50.1805	53.7971
ENSMUSG00000019370	Calm3	-0.113444	7.62118	0.131681	0.205009	222.85	198.366	200.887	185.021	201.771	188.702
ENSMUSG00000019373	Cops3	-0.280413	6.48199	7.32364e-07	3.50672e-06	105.85	94.7463	100.222	80.8779	82.0442	84.4854
ENSMUSG00000019428	Fkbp8	0.171196	7.53671	0.00329805	0.00823018	176.757	169.02	178.529	197.081	198.337	195.21
ENSMUSG00000019432	Ddx39b	0.153666	8.51645	0.0019232	0.00507316	349.823	345.796	356.504	406.875	381.028	381.935
ENSMUSG00000019433	Gipc1	-0.614663	5.08126	1.44219e-11	1.24229e-10	39.4974	38.6392	42.3909	24.3245	27.4753	27.3517
ENSMUSG00000019437	Tlcd1	0.121484	3.89654	0.247034	0.343518	16.647	13.3455	12.8944	15.3607	16.5996	14.7468
ENSMUSG00000019461	Plscr3	0.230454	3.18286	0.0700336	0.120484	8.24499	7.33655	8.52246	10.0639	8.49062	9.39184
ENSMUSG00000019470	Xab2	0.171596	6.75621	0.000695806	0.00202545	101.374	105.157	103.653	119.952	117.438	112.29
ENSMUSG00000019471	Cdc37	-0.191633	7.74966	0.000527026	0.0015735	226.541	218.629	234.036	198.956	201.676	194.675
ENSMUSG00000019478	Rab4a	-1.27658	1.51386	0.0166024	0.0345992	1.41343	1.95641	2.60101	0.89638	0.667801	0.865038
ENSMUSG00000019487	Trip10	0.743748	3.41857	7.30955e-10	5.20931e-09	8.32352	7.47629	8.41178	14.831	12.402	12.9756
ENSMUSG00000019494	Cops6	0.110044	6.6447	0.190238	0.278265	94.8567	94.1873	101.384	104.469	105.99	103.31
ENSMUSG00000019505	Ubb	0.382847	8.91378	2.34799e-12	2.18122e-11	432.195	422.585	422.858	552.74	559.713	553.542
ENSMUSG00000019518	Ap4m1	0.0551635	4.74854	0.535761	0.638054	27.7974	26.0622	24.6819	27.8693	26.4259	26.775
ENSMUSG00000019528	Gyg	-0.351223	5.08206	7.03576e-07	3.37606e-06	39.1833	38.1501	38.0744	30.9659	28.2385	30.5235
ENSMUSG00000019564	Arid3a	0.0326	4.6065	0.781477	0.84563	21.437	24.6648	26.6188	24.569	22.1328	27.3105
ENSMUSG00000019578	Ubxn6	0.258586	5.48023	6.57228e-05	0.000232293	41.8532	39.7571	39.0705	48.9342	48.2725	46.9592
ENSMUSG00000019579	Mydgf	0.267245	5.99126	0.000989791	0.00278396	59.1284	57.2251	57.3329	65.0283	68.3065	75.4231
ENSMUSG00000019659	Ccdc12	-0.275691	4.99379	0.00035972	0.00111339	32.5874	35.0757	33.149	26.4432	27.5707	29.2053
ENSMUSG00000019689	Fmc1	-0.974511	2.24537	1.4463e-07	7.60506e-07	5.81076	4.40193	6.30883	2.81137	3.14821	2.63631
ENSMUSG00000019699	Akt3	0.113138	5.83987	0.126304	0.198175	57.715	54.011	55.1193	57.6535	60.4837	62.2827
ENSMUSG00000019710	Mrpl24	-0.514449	6.0187	5.60879e-12	5.0071e-11	77.9741	75.2521	73.3263	52.0715	51.7069	54.4562
ENSMUSG00000019715	Gle1	0.187514	5.87967	0.00403433	0.00986154	57.7935	54.5001	55.23	63.5615	63.1549	63.8068
ENSMUSG00000019726	Lyst	-0.35086	7.30841	2.44404e-08	1.42751e-07	193.64	181.737	167.295	150.959	139.57	134.246
ENSMUSG00000019731	Slc35e1	0.261616	7.23018	1.57305e-05	6.1907e-05	136.082	145.613	141.229	171.738	174.01	161.968
ENSMUSG00000019732	Calr3	-0.970881	-0.00246537	0.0210996	0.042699	0.62819	0.698719	1.82624	0.570424	0.572401	0.5355
ENSMUSG00000019734	Tmc4	-0.481708	3.9043	2.63393e-06	1.17181e-05	20.3376	16.35	16.9896	13.8531	12.5928	11.7398
ENSMUSG00000019737	Syne4	0.0179113	1.71533	0.835956	0.887784	3.21947	2.58526	2.98839	2.6484	3.81601	2.84227
ENSMUSG00000019738	Polr2i	0.481295	4.42318	7.47381e-09	4.70091e-08	17.1182	16.2103	17.7643	24.3652	22.5144	24.0975
ENSMUSG00000019761	Krt10	0.709834	1.11392	0.00297841	0.00751451	1.80605	1.25769	1.27283	2.40393	2.86201	1.97723
ENSMUSG00000019763	Rmnd1	0.116285	4.88857	0.129549	0.202204	29.0538	29.5558	27.2829	32.2289	29.2879	30.7294
ENSMUSG00000019768	Esr1	-0.654509	0.0223976	0.0829757	0.139062	0.942285	1.25769	1.05147	0.488935	0.572401	0.947422
ENSMUSG00000019773	Fbxo5	0.793149	4.78183	9.76149e-16	1.27182e-14	21.1229	19.9135	19.7013	33.8587	35.8705	35.5489
ENSMUSG00000019774	Mtrf1l	0.0966877	4.33174	0.201725	0.291311	18.3746	18.4462	20.31	19.2314	22.1328	20.6785
ENSMUSG00000019777	Hdac2	0.205915	6.98564	0.000358451	0.00110997	123.125	119.062	119.148	135.231	136.041	144.914
ENSMUSG00000019782	Rwdd1	0.300779	6.14918	1.2667e-07	6.7209e-07	65.3318	63.8629	61.7602	77.1294	77.7512	79.8718
ENSMUSG00000019790	Stxbp5	0.0555941	6.50632	0.333381	0.437146	92.1083	89.6457	87.9916	88.7009	94.4462	97.2138
ENSMUSG00000019791	Hint3	-0.417797	2.89959	0.0109999	0.0241385	6.75304	7.61604	9.35257	5.98945	6.01021	5.93169
ENSMUSG00000019792	Trmt11	-0.213227	4.9847	0.00571858	0.0134547	35.4142	34.4469	30.7141	28.5212	27.6661	29.8644
ENSMUSG00000019794	Katna1	-0.0255355	5.77996	0.743656	0.816552	55.4378	53.9411	59.1591	54.3532	56.0953	55.5684
ENSMUSG00000019795	Pcmt1	0.259899	5.60326	1.33275e-05	5.29412e-05	45.1512	43.3905	43.1104	51.5011	54.1873	52.3142
ENSMUSG00000019796	Lrp11	0.286257	2.31041	0.0834489	0.139718	4.86847	4.33206	4.26123	5.78573	5.43781	5.10784
ENSMUSG00000019797	Mtres1	0.0105966	3.48498	1	1	11.6215	10.9	10.404	11.2862	10.1124	11.2455
ENSMUSG00000019802	Sec63	0.2176	6.81723	0.000212943	0.00068714	99.7252	102.153	107.859	120.196	117.533	122.423
ENSMUSG00000019804	Snx3	-0.0595998	6.90414	0.298601	0.400807	126.031	123.114	124.074	114.9	120.681	122.712
ENSMUSG00000019806	Aig1	-0.0066909	4.50119	0.919101	0.949853	21.9081	20.9616	20.8634	21.8391	20.3202	20.9257
ENSMUSG00000019808	Adat2	-0.190737	3.35437	0.157503	0.237433	10.1296	9.78207	12.5623	9.24901	9.44462	9.92734
ENSMUSG00000019809	Pex3	0.0955988	4.65147	0.218292	0.31019	23.086	24.3853	25.346	25.5468	26.5213	26.1571
ENSMUSG00000019810	Fuca2	0.132179	3.43352	0.312294	0.414937	10.3651	10.2013	9.51859	11.2047	10.017	11.2867
ENSMUSG00000019813	Cep57l1	-0.484999	4.07376	1.50014e-07	7.87893e-07	19.3168	18.6558	19.978	13.7309	14.31	13.6346
ENSMUSG00000019814	Ltv1	0.0912201	6.36579	0.121946	0.192676	75.4613	79.3745	82.5682	83.1596	86.528	84.0734
ENSMUSG00000019817	Plagl1	-0.365494	2.00018	0.0211228	0.0427204	4.08323	5.45001	5.3127	3.99297	3.33901	4.03684
ENSMUSG00000019818	Cd164	0.275139	8.00633	2.97407e-05	0.000111697	223.95	236.377	252.464	290.223	290.017	282.991
ENSMUSG00000019820	Utrn	-0.501434	9.20438	2.27747e-17	3.45796e-16	665.41	691.173	698.676	449.698	506.67	496.614
ENSMUSG00000019822	Smpd2	0.0651858	3.07669	0.529142	0.631732	8.24499	8.38463	8.02439	8.06742	10.2078	8.15607
ENSMUSG00000019823	Mical1	-0.286952	5.46132	0.00218926	0.00570254	51.7471	50.5174	44.9919	34.9996	47.3185	39.5446
ENSMUSG00000019826	Zbtb24	0.0823821	4.68986	0.274099	0.373829	25.5987	24.1757	25.512	26.8099	25.5673	26.9397
ENSMUSG00000019832	Rab32	-0.19031	1.8142	0.269331	0.368182	4.24028	3.63334	3.37578	3.13733	3.14821	3.41896
ENSMUSG00000019837	Gtf3c6	0.479732	4.90986	2.16681e-07	1.11039e-06	24.1068	23.4071	28.6665	35.2033	35.2981	36.1668
ENSMUSG00000019838	Slc16a10	-0.835631	5.90035	6.48617e-41	4.55991e-39	77.5029	75.4617	74.8205	40.1741	43.3117	44.3229
ENSMUSG00000019841	Rev3l	0.158097	7.23458	0.00196727	0.00518029	145.347	148.618	144.55	163.712	167.618	158.631
ENSMUSG00000019842	Traf3ip2	0.0553261	5.19211	0.445138	0.551388	33.3726	37.661	37.687	35.8959	39.8773	38.0617
ENSMUSG00000019843	Fyn	-0.0759325	8.6307	0.165238	0.247215	418.846	404.978	394.136	367.923	404.401	384.118
ENSMUSG00000019845	Tube1	0.0462343	3.76474	0.701266	0.780804	15.2336	13.6949	12.507	14.5865	14.4054	13.5935
ENSMUSG00000019849	Prep	0.235781	7.35315	0.000135792	0.000454032	148.802	147.779	160.709	177.157	178.398	183.223
ENSMUSG00000019850	Tnfaip3	1.4008	6.67567	4.91355e-66	8.84308e-64	58.8928	54.2905	57.831	158.944	132.988	158.261
ENSMUSG00000019851	Perp	1.98049	0.636164	4.03774e-10	2.95882e-09	0.392619	0.628847	0.608747	1.95574	2.0988	2.51273
ENSMUSG00000019852	Arfgef3	0.0628771	1.31842	0.961624	0.978958	2.04162	2.58526	2.26897	2.24095	1.1448	3.37777
ENSMUSG00000019854	Reps1	0.078876	6.27848	0.147454	0.224998	73.3412	74.4136	77.0895	79.1666	82.235	77.1119
ENSMUSG00000019857	Asf1a	0.140803	5.19456	0.0355902	0.0675758	34.2364	34.0276	37.0229	38.9518	38.8279	38.6384
ENSMUSG00000019861	Gopc	-0.258363	5.18637	0.000618955	0.00181662	40.1256	39.1981	35.584	30.5584	35.2981	31.0178
ENSMUSG00000019863	Qrsl1	-0.562285	4.21182	1.092e-09	7.59782e-09	20.8873	21.9398	23.2984	13.7717	15.741	15.7354
ENSMUSG00000019864	Rtn4ip1	0.266506	5.24337	0.000305292	0.000960344	33.2941	34.377	37.2443	39.8482	44.2657	43.0459
ENSMUSG00000019866	Crybg1	0.438277	5.93856	6.58726e-09	4.17245e-08	48.9203	58.4828	56.5581	73.7884	75.8432	73.2399
ENSMUSG00000019868	Vta1	-0.209319	5.2173	0.00640283	0.0148907	39.8115	38.2898	41.1181	36.5479	33.7717	32.7067
ENSMUSG00000019872	Smpdl3a	-1.52239	1.53963	2.69639e-10	2.01751e-09	4.24028	3.28398	4.26123	1.22234	1.8126	1.27696
ENSMUSG00000019873	Reep3	-0.310164	6.23281	1.61799e-05	6.3561e-05	80.1727	86.7809	85.7227	67.0655	69.0697	68.0084
ENSMUSG00000019877	Serinc1	0.208859	6.09481	0.000892756	0.00254068	64.8606	63.9328	65.634	73.9106	69.8329	79.8718
ENSMUSG00000019878	Hsf2	0.854322	5.39831	2.42995e-16	3.35373e-15	30.3102	27.7392	32.3743	59.65	45.6967	57.2573
ENSMUSG00000019883	Echdc1	-0.932166	4.66782	3.70374e-26	1.07281e-24	31.1739	34.7263	35.4733	16.4608	17.0766	19.4839
ENSMUSG00000019897	Ccdc59	0.360569	5.45719	3.45362e-05	0.000128174	37.7699	35.6347	38.185	48.5268	41.2129	52.3142
ENSMUSG00000019907	Ppp1r12a	0.3001	7.7141	7.91373e-08	4.3003e-07	179.27	201.58	192.364	227.843	235.161	243.076
ENSMUSG00000019916	P4ha1	-1.27608	5.21904	1.28311e-49	1.33226e-47	49.1559	57.3648	57.3329	20.6167	24.4225	23.3148
ENSMUSG00000019917	Septin10	-0.762376	0.372123	0.0236289	0.0471529	1.02081	1.88654	1.27283	0.89638	0.667801	0.823845
ENSMUSG00000019920	Lims1	-0.418555	6.5866	8.41121e-07	4.00333e-06	113.231	108.441	105.369	78.3925	88.1498	78.8008
ENSMUSG00000019923	Zwint	0.128108	6.85993	0.0125854	0.0271458	115.901	112.144	106.033	119.463	122.398	122.835
ENSMUSG00000019927	Ube2d1	-0.126037	4.80528	0.121503	0.192133	30.1531	30.0449	27.615	26.1987	28.2385	26.3219
ENSMUSG00000019942	Cdk1	0.21905	5.06441	0.072247	0.123677	34.1578	32.4904	27.615	33.4105	38.2555	38.0205
ENSMUSG00000019943	Atp2b1	-0.183348	6.96977	0.00199565	0.00524786	138.359	129.752	129.774	112.047	116.484	121.6
ENSMUSG00000019944	Rhobtb1	-2.07024	-0.390992	8.39446e-06	3.45874e-05	1.17786	1.11795	0.83011	0.122234	0.572401	0.205961
ENSMUSG00000019947	Arid5b	-0.357685	6.5909	1.17808e-06	5.50043e-06	107.578	113.262	109.851	84.9116	82.9982	89.758
ENSMUSG00000019948	Actr6	-0.0201902	3.35901	0.842106	0.89305	10.5222	9.22309	9.40791	10.1861	9.15842	9.14468
ENSMUSG00000019951	Uhrf1bp1l	-0.261929	6.58594	1.67273e-06	7.66371e-06	108.441	109.629	104.372	92.8161	87.7682	87.6984
ENSMUSG00000019952	Poc1b	-0.110254	4.63026	0.142671	0.218962	25.3632	25.7827	25.6227	23.3059	24.0408	23.9327
ENSMUSG00000019960	Dusp6	-0.350184	7.67164	3.80962e-08	2.16789e-07	212.093	223.59	220.2	154.218	187.748	174.326
ENSMUSG00000019961	Tmpo	-0.236343	8.20332	3.5963e-07	1.78663e-06	324.931	329.446	311.402	277.104	271.795	270.468
ENSMUSG00000019969	Psen1	-0.316991	6.41224	0.000116416	0.000394128	87.0043	100.126	100.499	79.8593	79.5638	72.0453
ENSMUSG00000019970	Sgk1	0.326549	1.94817	0.0750596	0.127666	4.00471	2.51539	3.04374	3.99297	3.81601	3.99565
ENSMUSG00000019971	Cep290	0.744854	3.95656	2.43801e-11	2.0542e-10	10.9933	12.5769	12.341	20.1278	20.8926	19.5663
ENSMUSG00000019977	Hbs1l	0.0855455	6.91827	0.165931	0.248005	124.068	117.525	110.294	126.308	126.024	120.776
ENSMUSG00000019978	Epb41l2	-0.125055	6.55396	0.0453085	0.0830154	97.605	97.6111	98.783	87.3156	94.3508	88.8517
ENSMUSG00000019979	Apaf1	0.67909	6.01301	1.65622e-30	6.57521e-29	51.9042	52.8232	49.1978	83.9338	80.5178	81.2312
ENSMUSG00000019982	Myb	0.139241	7.77392	0.0967239	0.158118	200.078	193.405	195.74	211.953	216.654	220.296
ENSMUSG00000019984	Med23	-0.0348752	6.30343	0.601583	0.696293	81.5862	79.5142	79.4138	77.2517	84.143	74.6816
ENSMUSG00000019986	Ahi1	-1.04796	5.21282	4.82863e-40	3.10366e-38	51.3545	50.9366	43.9405	23.917	23.5638	23.0265
ENSMUSG00000019988	Nedd1	-0.124229	5.21329	0.153499	0.232748	39.8901	43.2507	36.6355	33.5735	40.4497	36.6199
ENSMUSG00000019992	Mtfr2	-0.169673	3.22878	0.33764	0.441444	9.89399	11.3193	10.0167	7.78221	11.1618	9.30945
ENSMUSG00000019996	Map7	-0.0599066	3.85994	0.722934	0.799784	14.0557	15.7212	15.9381	15.0755	17.2674	12.3165
ENSMUSG00000019998	Stx7	-0.198032	2.94352	0.108363	0.174176	8.48056	9.01348	7.30496	7.1303	6.39181	7.62057
ENSMUSG00000020003	Pex7	0.219435	4.05102	0.0228336	0.0458097	14.6839	12.4372	16.2148	16.1348	17.4582	17.3419
ENSMUSG00000020009	Ifngr1	-0.464831	4.41875	7.68277e-07	3.6721e-06	23.9497	26.202	23.3537	15.6866	18.8892	19.0308
ENSMUSG00000020014	Cfap54	1.21387	3.29682	8.41432e-22	1.81143e-20	6.43895	4.75129	6.75156	13.5272	15.6456	13.2639
ENSMUSG00000020015	Cdk17	0.0468521	7.98578	0.40756	0.514472	247.271	233.791	244.274	245.404	255.482	248.884
ENSMUSG00000020018	Snrpf	0.0674356	6.32821	0.700107	0.779642	58.8143	67.7059	82.4576	77.6184	66.0169	75.2995
ENSMUSG00000020020	Usp44	-0.419801	0.508068	0.178737	0.264249	1.80605	1.7468	1.27283	1.05936	1.2402	1.27696
ENSMUSG00000020021	Fgd6	0.229169	2.84739	0.0805317	0.135579	5.57519	7.61604	6.25349	7.61923	8.49062	7.08507
ENSMUSG00000020022	Ndufa12	0.0877918	6.22709	0.343916	0.448044	67.3734	73.8546	81.6274	78.3518	79.85	79.0892
ENSMUSG00000020023	Tmcc3	0.241145	1.07589	0.376028	0.482428	1.88457	1.88654	2.0476	2.60765	1.8126	2.26558
ENSMUSG00000020024	Cep83	-0.0874143	6.11325	0.239943	0.335414	66.7452	73.0162	72.8836	66.9433	67.0663	66.4019
ENSMUSG00000020027	Socs2	0.762112	3.61317	3.23658e-09	2.12487e-08	7.9309	10.5507	8.3011	13.1197	15.1686	17.136
ENSMUSG00000020029	Nudt4	0.0674135	6.13157	0.41486	0.521735	66.7452	68.3347	70.1166	66.5766	74.4122	74.5168
ENSMUSG00000020034	Tcp11l2	-0.828236	3.39357	6.22766e-08	3.42966e-07	13.6631	10.6205	12.1749	7.17104	5.34241	7.49699
ENSMUSG00000020038	Cry1	0.0895191	5.25527	0.232491	0.326721	35.8854	35.4251	34.9753	37.3627	37.0153	38.4324
ENSMUSG00000020042	Btbd11	-0.262052	5.35902	0.00153851	0.00414754	49.3129	44.9276	42.3356	36.6701	41.9761	35.9609
ENSMUSG00000020048	Hsp90b1	-0.270068	8.48954	9.23117e-06	3.77011e-05	421.437	402.812	388.159	332.394	335.522	337.241
ENSMUSG00000020056	Washc3	0.224116	4.91998	0.000779348	0.00225067	28.3471	27.1802	29.6626	33.329	33.8671	32.789
ENSMUSG00000020063	Sirt1	0.394868	5.53121	1.38746e-08	8.40193e-08	36.8276	43.111	39.5132	52.6827	52.2793	52.2318
ENSMUSG00000020064	Herc4	-0.0752556	6.67023	0.242059	0.33777	108.049	99.847	96.9015	92.4901	97.8806	98.8203
ENSMUSG00000020069	Hnrnph3	0.0474301	4.50091	0.628197	0.719752	21.8296	18.6558	20.8081	20.8612	20.7972	21.5436
ENSMUSG00000020070	Rufy2	-0.0957155	5.29072	0.18484	0.271901	41.3035	38.0802	42.2802	36.8738	39.9727	37.8145
ENSMUSG00000020072	Pbld2	0.824038	0.207085	0.0187243	0.0384396	0.942285	0.978207	0.608747	1.01861	1.7172	1.77127
ENSMUSG00000020074	Ccar1	-0.0617913	7.21072	0.354779	0.459446	144.955	150.294	157.167	145.865	142.242	145.368
ENSMUSG00000020075	Ddx21	-0.000727864	9.78875	0.986047	0.99825	866.667	867.53	901.444	864.721	853.641	915.375
ENSMUSG00000020076	Ddx50	-0.0273386	6.77422	0.623127	0.71534	113.074	115.778	106.918	105.814	112.763	111.178
ENSMUSG00000020077	Srgn	0.202532	8.18722	0.000344554	0.00107038	268.787	267.889	280.909	310.31	295.073	334.358
ENSMUSG00000020078	Vps26a	0.0293551	5.40887	0.640524	0.729973	44.4444	45.0674	42.557	42.6188	49.2265	43.9522
ENSMUSG00000020079	Supv3l1	0.181331	6.01836	0.00109271	0.00304507	60.4633	61.7668	62.5349	71.2622	70.6915	67.9673
ENSMUSG00000020087	Tysnd1	-0.0671693	5.48297	0.402354	0.50909	46.0934	45.0674	47.0949	44.4523	43.4071	44.0345
ENSMUSG00000020088	Sar1a	0.060431	7.04928	0.287414	0.388223	137.338	123.394	126.177	132.298	135.182	135.729
ENSMUSG00000020089	Ppa1	-0.247238	7.36335	4.86025e-05	0.000176686	179.427	181.737	176.924	151.366	147.68	153.812
ENSMUSG00000020091	Eif4ebp2	-0.474643	8.25097	6.09337e-23	1.41078e-21	353.357	333.289	352.465	253.35	254.719	240.398
ENSMUSG00000020097	Sgpl1	0.0239995	6.01631	0.734703	0.809354	64.3895	67.7758	62.5349	62.5836	67.1617	68.338
ENSMUSG00000020099	Unc5b	0.15207	0.509875	0.679582	0.762891	1.3349	1.04808	1.10681	1.18159	1.3356	1.35935
ENSMUSG00000020100	Slc29a3	1.27411	7.05343	4.40507e-74	1.06178e-71	73.8123	80.7021	83.343	190.684	184.79	200.071
ENSMUSG00000020101	Vsir	-0.333828	7.78653	2.13269e-05	8.19909e-05	251.904	229.25	219.758	163.752	196.047	196.734
ENSMUSG00000020107	Anapc16	-0.0705099	5.04937	0.34025	0.444253	31.6451	33.8879	33.7024	33.0031	32.0545	29.782
ENSMUSG00000020108	Ddit4	1.36857	5.71327	1.96596e-55	2.52729e-53	27.6404	32.7001	28.2237	80.9594	74.603	72.8691
ENSMUSG00000020109	Dnajb12	0.164115	5.78691	0.00665634	0.0154138	53.1606	50.2379	51.8542	55.3718	59.4343	59.5228
ENSMUSG00000020111	Micu1	-0.215101	5.22678	0.00609145	0.0142475	43.1881	38.2199	39.8453	33.9809	37.3969	33.6953
ENSMUSG00000020114	Cand1	0.085139	8.19842	0.118897	0.188542	284.884	276.064	290.483	298.698	293.26	310.755
ENSMUSG00000020115	Tbk1	-0.00336402	6.03337	0.923418	0.953001	65.0177	64.7713	63.5864	67.3507	62.0101	62.8182
ENSMUSG00000020116	Pno1	0.00316228	6.95129	0.959689	0.977799	137.731	135.901	120.532	126.145	136.613	132.392
ENSMUSG00000020120	Plek	0.564391	6.06349	8.8943e-07	4.21845e-06	52.2183	61.0681	54.1231	66.1691	90.9164	91.0761
ENSMUSG00000020122	Egfr	1.36005	2.63992	3.37326e-15	4.1811e-14	2.66981	3.91283	3.87384	7.78221	10.1124	9.5978
ENSMUSG00000020123	Avpr1a	0.980203	-0.153888	0.0102803	0.0227631	0.471142	0.558975	0.498066	0.855635	1.7172	0.782653
ENSMUSG00000020124	Usp15	0.331803	7.59809	1.67759e-11	1.43499e-10	174.715	184.252	174.987	229.025	223.523	219.349
ENSMUSG00000020128	Vps54	0.347444	6.5097	7.78563e-10	5.52816e-09	79.9372	85.8027	78.6944	106.221	101.124	102.939
ENSMUSG00000020130	Tbc1d15	0.213991	6.00484	0.00016347	0.000539095	60.8559	59.5309	58.8824	69.062	70.6915	68.4204
ENSMUSG00000020131	Pcsk4	0.241479	3.80888	0.00782532	0.0178332	12.4853	13.1359	13.1157	15.6052	15.6456	14.788
ENSMUSG00000020132	Rab21	-0.195359	6.28991	0.000906251	0.00257419	81.7432	84.0559	82.4576	76.0701	67.3525	72.2101
ENSMUSG00000020133	2310011J03Rik	0.278961	5.06212	0.000528086	0.00157632	25.5202	29.3462	30.6034	33.7772	34.7257	35.6725
ENSMUSG00000020134	Peli1	0.142851	7.14246	0.0603991	0.106487	129.407	135.342	135.861	160.778	137.09	143.679
ENSMUSG00000020137	Thap2	-0.237613	4.37325	0.00415521	0.0101149	24.1853	22.4988	21.3615	18.7017	20.4156	18.8661
ENSMUSG00000020142	Slc1a4	-0.407968	3.18427	0.00474451	0.0114013	10.3651	11.1795	10.6254	7.94519	9.06302	7.57938
ENSMUSG00000020143	Dock2	-0.891269	8.46857	1.89367e-62	2.93803e-60	460.777	485.33	444.662	244.549	254.909	250.696
ENSMUSG00000020149	Rab1a	0.126904	6.5226	0.0230493	0.0461327	89.8312	89.7854	89.4305	99.7834	97.5944	96.3075
ENSMUSG00000020152	Actr2	-0.439764	9.02675	9.31133e-19	1.60107e-17	582.568	595.309	574.491	432.748	425.58	433.178
ENSMUSG00000020153	Ndufs7	-0.142985	5.57437	0.0328154	0.0628197	44.68	47.3033	50.692	44.8597	41.8807	42.4692
ENSMUSG00000020156	Pwwp3a	0.0718837	6.32349	0.339906	0.443891	86.4546	75.5315	74.1011	80.4705	87.2912	80.6545
ENSMUSG00000020163	Uqcr11	-0.187309	4.98861	0.0272473	0.0533872	29.9175	27.5295	33.4811	27.8285	23.85	27.5988
ENSMUSG00000020166	Cnot2	0.357227	7.18909	7.74503e-06	3.20191e-05	124.146	136.32	134.146	166.197	171.339	168.353
ENSMUSG00000020167	Tcf3	0.545159	7.41023	1.59021e-18	2.68645e-17	137.26	130.8	147.649	215.702	189.942	200.318
ENSMUSG00000020170	Frs2	0.212136	6.00446	0.000396445	0.00121508	60.7774	59.5309	59.8786	69.6324	71.9317	67.7201
ENSMUSG00000020171	Yeats4	-0.606951	5.54305	1.37269e-22	3.12983e-21	56.4586	57.6443	56.0047	38.5036	36.6337	36.2904
ENSMUSG00000020178	Adora2a	0.610213	4.93236	1.90655e-08	1.13069e-07	23.243	22.7084	24.0732	39.237	31.5775	35.4665
ENSMUSG00000020180	Snrpd3	0.103169	6.92363	0.084705	0.141381	108.127	115.289	122.413	123.171	123.925	124.936
ENSMUSG00000020182	Ddc	0.504902	0.321387	0.154321	0.233707	0.942285	0.558975	0.88545	1.22234	1.2402	0.988615
ENSMUSG00000020183	Cpm	-0.911652	3.70521	8.99802e-14	9.7398e-13	15.8618	18.4462	15.3847	8.27114	8.58602	9.43303
ENSMUSG00000020184	Mdm2	0.492395	6.6049	7.56456e-16	9.99084e-15	84.5701	80.8418	82.9556	119.463	113.908	115.544
ENSMUSG00000020185	E2f7	0.618206	4.09858	9.80841e-06	3.98777e-05	13.1135	15.2321	13.8905	20.6167	22.9914	21.5024
ENSMUSG00000020189	Osbpl8	0.169846	7.89798	0.000356015	0.00110369	221.594	220.027	224.296	242.919	251.38	255.145
ENSMUSG00000020190	Mknk2	0.139953	8.30319	0.00825259	0.0187122	287.161	291.366	315.22	345.758	317.492	321.3
ENSMUSG00000020191	Spata48	0.1415	1.54596	0.519449	0.622251	2.66981	2.79488	2.37965	3.21882	2.86201	2.51273
ENSMUSG00000020193	Zpbp	0.692223	2.37394	1.2767e-05	5.08493e-05	3.92619	3.28398	3.87384	5.78573	6.20101	6.05526
ENSMUSG00000020196	Cabin1	-0.448553	7.61812	2.26615e-21	4.72774e-20	230.546	229.32	231.158	172.472	170.003	164.11
ENSMUSG00000020198	Ap3d1	0.057812	6.63633	0.291422	0.392851	97.7621	95.8643	96.9568	101.576	98.0714	102.157
ENSMUSG00000020205	Phlda1	0.691467	4.50408	1.75526e-14	2.0302e-13	17.7464	15.6513	15.6061	24.243	27.0937	27.7636
ENSMUSG00000020211	Sf3a2	0.122088	6.82685	0.0890835	0.147522	102.552	98.1002	121.362	119.422	112.954	118.263
ENSMUSG00000020212	Mdm1	-0.195805	3.34813	0.150985	0.229452	10.9148	9.57245	11.0681	9.57497	9.06302	8.89753
ENSMUSG00000020219	Timm13	0.175321	5.84572	0.0492512	0.0892219	54.1029	45.3469	52.0755	56.2682	55.9999	58.6578
ENSMUSG00000020220	Vps13d	0.122901	7.7218	0.0238677	0.0475522	216.647	195.851	199.946	214.479	228.77	223.962
ENSMUSG00000020224	Llph	0.393438	4.6913	3.07117e-05	0.000115088	21.0444	20.193	22.8003	26.7284	26.0443	31.0178
[truncated: 11,844 more rows]

## Sheet: Table S3_Ram_sRNA
Table S3: RNAseq analysis of sRNA expression in activated Ram cKO CD4 T cells										Counts per Million
[truncated: 202 more rows]

[truncated: 3 more sheets: Table S4_Rnmt_sRNA, Table S5 Ram_Rnmt_rnaseq_combin, Table S6 Reagents]
